# Supplementary material for: Glutathione S-transferase Mu 2-transduced mesenchymal stem cells ameliorated anti-glomerular basement membrane antibody-induced glomerulonephritis by inhibiting oxidation and inflammation
Source: Stem Cell Res Ther. 2014 Jan 30;5(1):19. doi: 10.1186/scrt408 (PMC4055015; doi:10.1186/scrt408)
Supplement: Additional file 2: Table S1 — Transcriptomic analysis by DNA microarray of gene expression in kidneys of different mouse strains after anti-glomerular basement membrane antibody-induced glomerulonephritis (anti-GBM) challenge. [file scrt408-S2.xlsx]

## Sheet: all genes
TargetID	BALBC_F1	BALBC_F2	BALBC_F3	BALBC_F4	DBA1_F1	DBA1_F2	DBA1_F3	DBA1_F4	129sv_F1	129sv_F2	129sv_F3	129sv_F4	NZW_F1	NZW_F2	NZW_F3	B6_F1	B6_F2	B6_F3
10181072_239_rc-S	22.2	10.7	7.1	-12.9	-1.9	-5.2	-10.5	-19	-11.1	6.2	2.2	5.7	8.3	10.8	7.9	-3.5	-2.6	-12.6
10181072_290-S	-3.9	30.9	1.2	11.4	28.6	10.8	19.9	26.5	-0.5	8.3	8.8	21.1	10	18.9	30.7	27.5	20.7	33.5
10181072_290_rc-S	26.2	3	-0.4	8.6	-16.3	40.8	-19.9	8.6	-17.1	-12.3	-19.5	20.8	40.5	25.5	7.5	22.4	9.7	-16.7
10181072_311-S	-4.9	-9.2	-22.9	-16.4	3.1	-3.3	1.4	-4.3	-9.7	-22.8	-2.3	-5.1	-14.8	-1	17.6	-7.1	-1.7	-4.6
10181072_311_rc-S	-10.8	13.4	-22.5	-17.8	12.4	-3.6	-14.8	7.2	6.2	-10.2	-2.5	-19.7	NaN	NaN	NaN	NaN	NaN	NaN
10181072_418-S	-30.8	-12.7	-46.4	-31.8	-27.8	-31.7	-47.2	-31.3	-25.2	-41.6	-23.4	-25.6	-13.3	-13.3	-21.8	-23.1	-23.5	-16.5
10181072_418_rc-S	8.7	14.1	18.1	-6.5	28.7	9.7	14.6	-6	-8.6	12.9	-0.1	-1.3	1.8	11.8	16	-2.4	15.3	-1.6
10181072_486-S	6.2	3.8	-1.7	-23.8	-5.9	-13.6	-12.5	-9.6	-3.5	-1.9	14.6	-9.4	-19.9	-6.4	0.4	-22.6	-15.4	-12
10181072_486_rc-S	6.7	-0.2	-10.7	-0.4	-11.1	-7.3	-2.1	-2.1	10.4	-9.6	-1.9	-6.7	-3	-8.1	-5.1	1.9	6.7	-3.4
17974913_3385-S	17.1	8	12.7	10.9	-4	15.3	-3.2	10.8	12.7	32.1	19.1	2.5	8.7	-0.1	2.2	17.5	-14.7	8.6
17974913_3385_rc-S	-6.4	-10.8	9.2	-3.6	-1.1	-17.9	-21.1	20.8	5.3	-0.8	-4.8	-0.2	-13.8	-2.5	-13.8	-15.7	-4.7	11.2
17974913_3999_rc-S	-14.7	-23.8	-24	-16.4	-20.3	-16.1	-24.1	-14.2	-19.3	-27.1	-9.1	-30.1	-10.8	-17.2	-22.7	-20.2	-12	-13.6
17974913_4071-S	-13.3	-21.2	-12.1	-13	-21.5	-29.9	-20.6	-22.5	-2.1	-27.1	-10	-23.6	-19.4	-17	-20.3	-23	-3.2	-13.5
17974913_4071_rc-S	-19.5	-10.5	-26.8	-5	-27.9	-30.1	-31.5	-11.6	-26.3	-27.3	-30.9	-1.1	-15.6	-19.8	-16.9	-18.1	-13.1	-12.9
17974913_4426-S	-4.8	-16.9	2.6	-11.9	-7.6	-32.4	-14.3	-16.5	-0.3	-4	-9.8	-8.5	-13.6	-14.1	-18.2	-15.3	-19.2	-10.9
17974913_4426_rc-S	8.1	1.2	30.8	15.1	1.6	15	21.9	7.9	11.4	-3	13.8	8.4	-15.1	0.7	0.9	-2.7	-3.1	-2
17974913_4962-S	-2.9	-19.8	-9.8	-18.5	-9.8	-33.6	-11.1	-20.9	2.5	-27.6	-20.6	-3.8	-22.3	-18.9	-22.5	-17.7	-22.9	-20.8
17974913_4962_rc-S	0.6	-6.2	10.1	-1.6	-30.5	20.6	-4.6	-26.8	-12.6	-12.2	-6.6	-17.1	-1.5	-10.9	-21.6	-6.5	-22.2	-18.8
18S_rRNA_X00686_301-S	19169.9	22999.5	27355.6	17949.4	18425.7	15797.4	21467.2	17659	16969.2	19452.8	41628.5	15620.8	30462.7	28328.2	28030.8	33676.2	35879.9	34274.1
18S_rRNA_X00686_523-S	5578.2	6141.5	6792.8	4516.5	4981.7	3982.2	4271.5	3847.8	4910.7	5402.3	8833	3691.6	5316.5	5766.7	5567.6	5688.8	5451.8	6246.1
18S_rRNA_X00686_849-S	8505.8	9723.8	12646.4	9019.4	8155.3	6111.3	9022.4	7802.2	7096.8	10990.9	18368.6	7349.7	15984.8	10939.7	11975.4	14912.8	18820.3	15117.5
20198505_2519-S	7.2	6.6	-3.4	34.8	-11.2	-12.1	22.5	19.1	16.7	18.7	24.6	-1.6	8.7	20.6	16	2.1	20.9	33.7
20198505_4692_rc-S	7.8	-19.6	18.2	4.4	0.9	7.8	3.8	6	-13.5	-3.9	10.6	6.2	11.8	21.7	6.5	19.9	-3.4	27.8
20198505_4826-S	2.4	7.1	-29.7	-22.9	-5	-2.6	-9.6	-5.3	-3	1	-23.1	-21.4	-12.7	-14.9	-19.4	-22.2	-11.2	-15.9
20198505_4826_rc-S	-5.9	24.7	-9.3	-9.6	2.9	-10.7	-2.4	-5.6	-9.1	-15.1	-24.5	-8.4	-12.3	-16.8	-12.5	-8.9	2.2	-9.2
20198505_5027-S	-12.6	28.7	-5.1	-7.5	-23.2	-6.8	2.5	-6.6	-14	19	-8.1	-11.2	-9.2	-16	-3.3	-8.8	-15.9	-8.2
20198505_5027_rc-S	-24.7	-28.9	-21.7	-10	-12.1	-16.4	-5.7	-22.3	-20.6	-26.3	-20.5	-2.7	2.1	-6.3	-0.7	-2.1	-1.1	3
20198505_5605-S	28.3	3.4	12.5	-5.2	-14.7	13	1	17.7	3.3	15.1	7	21.1	23	9	4.6	0.3	19.2	-14.5
21716071_3233-S	1	-4.9	2.8	11.4	5.6	-7.2	-3.6	8.2	9.1	-2.7	6.3	1.6	8	-8.8	18.4	1.6	-1.4	0.3
21716071_3233_rc-S	-13.8	2.2	-0.4	-3.2	2.9	-5.6	20.1	-9.1	-0.1	6.4	-2	4.6	15.1	-1	15.4	5.3	16	24.9
21716071_5309-S	-43.4	-28.8	-23	-27.4	-36	-27.7	-42.3	-28.1	-36.2	-38.1	-32.8	-18.8	-19.3	-14	-8.4	-23.6	-18.4	-2.3
21716071_5309_rc-S	-8	8	-7.9	-13.2	5.9	-6.1	-8.9	-14.8	31.7	-4.9	-2.4	-7.9	15.8	1.8	7.6	4.7	15.2	21.5
21716071_5496-S	19.9	-12.5	2.5	-4.7	1.2	2.2	8.3	-3	1.6	-3.4	-11.3	-23.6	0.3	-8.9	2.5	24.2	0.1	11.1
21716071_5496_rc-S	13.6	37.6	9.9	34.6	-8.5	-0.6	12.8	28.5	17.6	26	2.8	1.8	18.9	19.8	0.1	-5.8	8.2	-8.4
21716071_6075-S	-20.8	-1.8	-0.9	-6.8	-8.4	3.4	-9.8	-14.1	4.3	6.2	-23.4	-4.2	-8.5	12.5	-7.6	2.4	6.1	7.8
21716071_6075_rc-S	0.2	23.3	3.9	5.2	0.8	4.3	-8.9	11.5	17	-6.1	-6.1	4.9	27.9	18.4	20.1	13.6	10.4	4.3
21716071_6081-S	-27.3	-26.2	-30	-23.4	-4.8	-26.7	-25.9	-20.9	-28.5	-33.6	-32.9	-19.8	-6.5	-24.3	1	-6.6	-5	-22.9
21716071_6081_rc-S	8.1	-0.4	2.7	18.2	-10.5	29.4	-0.3	24.6	-10.3	-3.1	1.9	8	10.8	19.2	14.3	-2.5	-3.9	6.1
22164589_4349_rc-S	-16	3.6	8.2	-37.1	-19.2	-13	-7.3	-8.3	-5.6	-17	-19.1	-5.3	-1.1	-6.2	5.9	-11.4	-12.9	-12.1
22164589_4422-S	8.9	25.7	4	21.6	29.8	7.8	14.1	17	21	24	4.2	-0.3	4.9	-10.9	-1.7	10.6	-0.6	15.3
22164589_4422_rc-S	28.7	26.2	3.5	16.2	1.7	15.4	12	10.3	25.5	38.5	1.9	-0.8	NaN	NaN	NaN	NaN	NaN	NaN
22164589_4777-S	-17	-12	0.8	-5.5	17.8	-10.6	-9.7	-37.6	-10.2	-7.4	-0.7	-17.1	-21.9	-4.4	0	0.3	-17.4	-4.5
22164589_4777_rc-S	-20.4	6.5	-10.6	5.3	-16.1	-12.9	-20.7	-12.7	-0.1	0.1	-17.6	21.5	1.1	32.2	14.3	1.3	-5.3	6.2
22164589_5604-S	6.9	-2.2	-15.8	-21.9	6.5	-10.7	-4.5	-20	31.7	21.2	-10.4	-4.3	-15.6	-12.2	-16.2	2.5	-16.2	17.7
22164589_5604_rc-S	-5.6	17.1	11.4	7.7	-19.1	6.8	7.2	26.2	-17.3	0.5	-1.8	-10.1	4	-5.5	-3.5	3	-20.7	-20.1
22164589_5684_rc-S	-7.2	-10	17.6	-11.2	5.5	2	1.8	-2.1	-18.2	-17	9.6	-14	-3.4	-4.2	17	-6.7	-2.2	9.3
221973_119-S	-1.4	-19.6	5.7	1.5	29.1	20.7	9	10.6	15.4	5.7	16.1	7.8	20	20.4	42.9	10.6	12.1	15.2
221973_119_rc-S	-2.5	-3.3	11.6	21.3	28.8	2	9.4	4.7	18	-0.5	-14.8	-11.8	0.6	19.1	26.4	-2.1	9	-0.6
221973_127-S	-5	-3.9	6	-0.6	22.9	-2.9	-1.3	-25.6	-5.2	-10.9	-2.7	-18.8	4.9	12.6	-8.6	9.5	-2.9	11.3
221973_127_rc-S	13.2	45.6	-1.1	7.1	-1.9	-2.7	12	-0.1	10.7	1.4	6.6	15.5	9.2	13.7	2.3	15.2	3.7	13.4
221973_133-S	-28.7	-11.2	-20.1	-18.1	-36.4	-16.2	-18.8	-34.6	-28.8	-14.6	-20.5	-30.4	0.3	-18.5	-1.2	-18.3	-8.1	-16.6
221973_133_rc-S	-2.4	6.3	2.9	8.3	-16.9	-5.5	-6.5	-6.9	-10.6	-9.1	-30.2	17.6	-12.2	1.6	-9.9	-1.4	-12	2.7
221973_139-S	-18.8	-31.3	-10.1	15.1	-31.1	-9.9	-10	-20.1	-2.3	-17.9	-27.5	-17.4	-11.4	-16.1	-1.7	-9.3	-10.8	-6.5
221973_139_rc-S	-27.2	-19.8	-44	-7.5	-22.1	-17.4	-35.6	-14.2	-15.2	-16.9	-38.7	-29.8	-10.8	-18.5	-14.1	-11.8	-20.5	-8.1
221973_54-S	-9.3	1	10.1	3.3	6.5	7	-0.2	18.8	3	-28	4.5	5.5	0.4	3.9	-6.3	-2.9	-3.6	7.1
221973_54_rc-S	-30.8	-35.3	-28.8	-28.3	-15.5	-48.5	-30.5	-31.9	-16.5	-20.9	-42.2	-27.6	NaN	NaN	NaN	NaN	NaN	NaN
23309026_1-S	19.4	29.7	50	16.8	46.1	33	23.3	17.3	44	41.3	32.7	32.3	NaN	NaN	NaN	NaN	NaN	NaN
23309026_1_rc-S	-3.8	-4.6	9.9	17.5	27.1	-0.4	11.2	-13.3	8.9	10.6	4.8	10.3	5.5	8.3	22.9	8.6	-4.8	11.6
23309026_6-S	36.1	14.3	2.4	32	21.9	17.6	26.3	12.9	3.7	21	9.7	36.8	0	-9.6	11.2	3.2	6.5	12.2
23309026_6_rc-S	-16.2	-16.1	-25	-19.2	5.5	-15.6	-21.3	-21.8	1.1	-36.2	-32.5	-11.3	-15.2	-5.1	-18.3	-16.1	-21.6	0.3
23309032_1-S	6.9	-3.5	11.2	6.9	5.3	2.6	0.2	-4.9	-2.3	12.5	-6.5	-7.9	15.2	-7.8	4.2	22.7	12.1	15.2
23309032_1_rc-S	-37.7	-20.5	-27	-21.4	-10.3	-25	-35.6	-27	-25.4	-20.7	-23.4	-38.2	-12.9	-18.4	-23.7	-23.2	-14.8	-23.8
23309036_1-S	6.3	-12.4	15.7	-8.2	-8.2	4.7	-7.9	-1.6	-10.6	-1.7	-13.7	-6.8	-1.8	-12.4	-8.4	-18.9	-17.2	-14
23309036_1_rc-S	12.6	-23.6	-1.8	-23.2	-11.8	12.1	-3.4	-4.9	9.4	-0.8	-18.9	0.3	2.4	0.4	-0.6	-6.2	6.4	-7.8
23309038_119-S	21.5	11.8	22.9	29.7	-1.3	17.6	28.5	47.7	41.2	4.3	4.9	18.1	12.9	31.8	16.3	15.2	12	26.3
23309038_119_rc-S	-7.3	-15.2	4.2	-16.7	8.4	0.2	-4.4	-1.8	11.9	-1.3	-8	-10.1	-14.1	-13	-4.8	2.5	0.2	-19.7
23334585_143-S	-11	-10.5	-20.3	-13.7	-15.7	-16.2	-13.5	6.1	-5.2	-11.3	-0.5	-1	0.8	-4.5	11.5	-4.3	1.8	-8.7
23334585_143_rc-S	-14.8	-13.8	2.8	-6.1	10	26.4	-9.5	-6.5	-9.4	-15.5	-17	12.2	-4.1	-9.5	-1.1	2.3	1.4	1.2
23334585_165-S	-25	0.3	-22.5	-7.2	-20.8	-0.6	-13.6	-29.6	-11.7	-17.9	-22.1	-11	-9.7	15.8	8.8	3.6	6.4	7.5
23334585_165_rc-S	-41.9	-24.7	-32.1	-23.5	-44.4	-34.8	-35.3	-30	-30.3	-25.7	-33	-17.9	-7.4	-21	-19.2	-19.2	-17.3	-14
23334588_104-S	-26.8	-15.9	-14.2	-16.3	-25.9	-9.7	-28.8	-33.7	-24.6	-26.6	-22.2	-4.5	-19.7	-20.9	-22.2	-19.3	-18.4	-18.4
23334588_104_rc-S	47.9	25	20.1	38.7	36.8	28.9	24.5	50	28.9	20.3	37.1	16	27.5	42.1	52.8	32.8	43.8	38.3
23334588_40-S	14.8	6.9	-3.1	13.6	-6	-4.3	11.2	12.2	4.8	8.4	11.9	20.3	NaN	NaN	NaN	NaN	NaN	NaN
23334588_40_rc-S	-14.9	3.1	6	-1.6	2.4	-2.4	-2.9	-5.2	-7.8	-5.3	-10.8	-8.3	NaN	NaN	NaN	NaN	NaN	NaN
23334588_50-S	9.4	-1.4	13.2	-11.4	-12.8	-14	-13.3	-22.9	-0.8	-17.2	-33.8	-17.3	-21.1	-17.6	3.7	-13.4	4.7	-13.8
23334588_50_rc-S	5.7	-8.6	-14.1	-15.8	-23	-29.1	-16.4	-17.2	11.4	-24.8	-12.6	-13.7	-9	-2	-6	15.3	15.5	-0.2
28S_rRNA_X00525_656-S	-13.9	-17.2	18.8	-14	-6	1.3	-33.7	0.4	-8	-12.6	7.9	-5.9	54.1	128.2	84.3	99.8	103.7	102
3primeMoMuLV_LTR-S	-11.3	-25.2	-23.4	-17.5	-6.9	-34.1	-20.5	-4.6	2.3	-12.6	-29.9	-24.6	-10.8	-6.2	-14.3	-10.6	-13.6	-7.9
436213_36-S	-16.6	-14.4	-10.9	-10.6	-13.1	-4.8	-2.5	2	-6.5	-15.5	4.4	-10.1	11.1	-0.7	-7.9	-20.8	-21.2	-0.4
436213_36_rc-S	-15.6	17.7	-6.2	20.6	-10.1	1.1	-18.1	4.2	-1.4	-5.1	-36	4	-4.9	8	13.4	-16.6	-4.2	4.2
436215_134-S	10	4	15.2	2.9	11.3	-1.4	2.6	-17.1	15.2	13.7	0.9	-1.4	10	-5.6	15.3	2.3	9.1	2.2
436215_134_rc-S	-12.6	-1.2	3.8	-16.4	-15.7	-19.7	-21.6	-1.2	3.8	-3.3	-8.5	-1.5	-7.6	-6.5	-16	-12.7	-12.4	-3.6
436215_218-S	-29.7	-8.5	-6.9	-13.1	-10.9	-31	-13.1	-7.5	2.2	-30.4	-12.4	-8.1	-18.9	5.8	-8.9	5.5	-4.7	-6.4
436215_218_rc-S	-29.3	0.5	-7.9	-1.3	-18.8	-8.2	-7	-3.2	-6.4	-8.5	0.7	-19.7	NaN	NaN	NaN	NaN	NaN	NaN
436215_76-S	14.4	-6.8	-20.5	1.9	12.6	7	-16	10.5	0.3	-15.1	17.5	1.2	-8.6	-9.3	-18.6	-3.1	-4.6	-17.2
436215_76_rc-S	4.3	-2.9	-9.6	-11.8	-7.2	-18.1	-7.5	-5.7	-4.6	-7.9	7.3	-19.5	-5.7	-14.5	-8.5	-14.2	-21.5	2.6
436215_86-S	5.9	14.9	-7.7	-8.1	-13.1	-0.2	-26.3	6.5	5.8	28.2	18.8	6.6	-13.2	9.8	1.5	-5.2	-11	5
436215_86_rc-S	-14	11.8	-14.1	11.4	-5.1	3.1	-0.2	-7.2	-16.5	-11.6	14.5	-7.8	-8.1	-3.9	-4.2	-5.8	-10.2	-11.5
5primeMoMuSV_LTR-S	-11.7	9	-8.6	9.9	-11.6	-21.3	-9.3	3.4	-17.2	17.5	-26.7	-5.1	7.1	-6.4	-2	-5.2	-13.9	-7.2
6446580_236-S	27.3	3.9	8.6	23.1	3.2	8.3	15.5	-5.9	19.7	30.1	-1.9	30.1	1.4	18.2	-6.3	3.7	-5.5	10.6
6446580_236_rc-S	-18.6	-12.3	0.3	-7.6	-23.1	8.9	-6.6	-9.8	3.5	-7.7	-10.6	-20.6	-18.7	-8	-12.7	-15.1	-11	-22.5
6446580_669-S	-28.3	-13.9	-19.8	-14.5	-10.5	-8.6	-19	-16.5	-19	-17.9	-22	-17.1	-16.4	-12.4	-17.1	-12.2	-21.9	-20
6446580_669_rc-S	15.3	5.5	-5.5	10.3	18.2	-18.1	4.2	9.4	22	3.8	4.5	24.5	18.8	9.4	13.2	17.5	15.7	15.1
6446580_692-S	14.1	29.8	44.2	26.8	40.4	35.1	16.4	30.4	22.4	55.7	30.6	24.7	16.2	19.8	17.7	30.9	14	27.8
6446580_692_rc-S	0.3	21.5	17.8	-5.2	14.2	7.8	-12	17.1	27.2	9.2	3.8	0.3	8.3	2.7	20.8	7.3	0.7	1.2
6446580_719-S	3	-10.4	-15.5	-12.7	11.2	-5.3	-4.4	-24.4	-11.2	-25	-28.4	-30.4	-20.5	-12	-19.3	-12.8	-17.2	-15.7
6446580_719_rc-S	-18.3	-14.4	-7.2	-1.2	-12.8	-10.5	-5.2	-21.3	-26.4	-10.2	-16.2	-21.1	1.7	-11.7	-20.1	-16.6	-5.7	-20.1
6446580_744-S	-0.6	16.9	4.8	-7.3	3.6	-1.4	2.4	-2.2	-0.4	-7.1	3.7	-5.4	5.2	-2.1	-0.5	-14.7	-13.1	-16.6
6446580_744_rc-S	-17.5	-9.6	-6.7	-0.1	-11.5	-25.9	-8.1	-2.5	-15.4	-15	-30.5	-2.3	-22.1	-8.4	3.6	-18.9	-9.2	-13.1
9626096_2-S	-2.1	32.9	27.9	23.5	14.3	8.7	7.2	17.6	11.3	13.4	16	-6.3	NaN	NaN	NaN	NaN	NaN	NaN
9626096_2_rc-S	-13.6	-10.5	-2.6	-24.7	-19.9	-11.5	-9.4	-0.6	20	-13.9	-8.3	5	-7.5	5.4	5.2	-2.6	-16.5	23.7
9626096_327-S	-10.7	4	-0.9	-16	-19.5	-28.6	9.1	-13.8	-16.9	-22.3	-22.1	-13.3	18.8	45.2	47	23.9	10.9	10.2
9626096_327_rc-S	31.5	17.4	20	25.5	11.5	19.2	24.1	14.3	9.7	19.5	25.7	17.4	5.3	7.9	7.9	8	16.1	3.4
9626096_331-S	3256.6	3167.5	3145.7	3179.3	22498.7	34215	54135.3	23088.9	6591.1	5838.6	10647.7	7168.5	NaN	NaN	NaN	NaN	NaN	NaN
9626096_331_rc-S	-7.5	1.4	14.3	12.7	-12.4	2.7	-1.1	1.4	6.3	-0.6	-3.6	-8.2	-13.2	-6.5	-2.5	-15.2	4.5	-18.8
9626096_5-S	-14.5	-2.5	-22.2	-2.5	20.7	-2.2	9	0.6	-4	-2.2	-10.1	28.5	21.1	49.4	17.2	44.5	26.4	34
9626096_5_rc-S	-14.9	27.1	-5.9	-17.6	-0.4	-15.9	-7.7	-5	-17.2	-14.8	-1.5	17.2	0.4	-1.7	1.3	-2.3	-13.4	-0.6
9626096_7-S	21.9	31.1	23.8	33.9	43.7	79.7	132.8	53.1	7.3	21.8	27.9	38.6	49.4	36.8	53.4	83.7	104.6	65.6
9626100_15-S	9	1.3	-6	14	38.2	47.9	44	37.8	15.6	-3.6	3	-14.5	83.7	121	83.7	84.3	83.1	69.9
9626100_20-S	90.1	59.5	71.9	71.7	886.1	1379.1	3053.5	712	142.8	100.8	306.2	134.9	NaN	NaN	NaN	NaN	NaN	NaN
9626100_20_rc-S	-2.5	-5.7	12.4	-5.4	-9.3	1.5	4.7	-20.8	-4.8	-11.3	-4.1	-5.6	-21.2	-8.1	-3.3	-7.6	-9.1	1.1
9626100_224-S	-10.9	-15	-2.9	-28.4	81.2	134.5	237.8	52.9	0.1	1.2	48.2	2.9	116.2	134.7	134.2	83.7	88.4	52.5
9626100_224_rc-S	-1.7	3	-20.5	-19.7	-4.1	-11.4	2.2	-3.2	-10.3	-8.2	-14.8	-16.2	-15.8	18.8	15.8	-8.6	-3.2	-15.1
9626100_230-S	63.7	53.7	53.4	54.1	201.9	220.1	471.7	176.5	24.3	15.2	221.9	36.6	NaN	NaN	NaN	NaN	NaN	NaN
9626100_230_rc-S	-3	9.1	3.9	5.3	0.2	9.1	-16.9	-11.3	-18.4	6.2	-14.7	-4.4	9.4	-8	-10.4	-0.9	-10.7	-3
9626100_24-S	-8	8.3	5	-8.9	13.5	8.7	15.9	10.7	3	-1.2	22.6	6.7	19	39.8	-1.8	10.8	39.5	38.2
9626100_24_rc-S	-2.4	28.3	13.5	1.7	2.6	8.8	-3.1	-3.5	2.3	27.2	20.3	7.8	15.3	13.8	13.7	3.5	14.9	18.3
9626123_108-S	-1.8	5.2	-9	-2.5	1.7	2.1	-11.8	-5.8	-16.3	-20.3	-16.6	-0.2	-18.8	-3.7	-6.7	0.4	-12.8	-5.5
9626123_108_rc-S	-17	-20.6	-28	7.6	-19	-14	-19	-23.4	-21.3	-14.2	-13.6	-6.5	-13.6	9.3	-8.6	-15.8	-18.8	-1.4
9626123_206-S	8.8	-8	-5.3	1.8	-17.5	4	-18	6.3	-9.2	2.2	1.5	-12.1	23.5	15.1	-13.6	-16.3	4	4
9626123_206_rc-S	12.6	26.1	23.9	3.6	25.2	17	14.7	48.7	30.6	6	23.8	31.1	5	21.1	25.8	4.1	-6.7	-0.4
9626123_208-S	2.7	-5.2	-4.5	-4	-4.3	2.8	12.1	-8.1	6.7	-7.7	13.8	-11.2	10.6	2.7	7.6	-15.1	6.7	-0.4
9626123_208_rc-S	12.7	-2.5	14.1	13.6	11.8	-8.5	-0.5	0.7	-5.4	-13.9	-4.2	-11.8	9.7	-11.6	-2.9	-16.4	-5.9	-13.3
9626123_31-S	3.6	4.1	-7.9	-2.9	7.7	11.3	11.4	-3.8	-3.6	-3.2	-2.6	10.3	10	11	21.4	17.3	-4.2	16.5
9626123_31_rc-S	32.2	17.4	44.7	29.3	31.7	24.4	38.9	43.7	7.1	42.6	42.8	35.6	53.5	59.9	66.3	53.5	58.4	39.1
9626123_74-S	-2.4	-5.3	3	-6.1	7.8	1.3	5.1	-6	0.3	7.4	-3	9.2	0.2	-1.5	-5.1	-9.8	-9.5	1.6
9626123_74_rc-S	-20.8	-4.6	-13.5	-22.1	-14.7	-8.3	-12.2	-0.8	-14.7	-26.4	-8.6	-4.5	-6.4	-14.8	-2.4	-6.4	-12.4	-9
9626953_2-S	-26.4	9.3	-36.3	-20.7	-2.4	-34.3	5.9	-10.2	0.4	-1.2	-14	-5.8	NaN	NaN	NaN	NaN	NaN	NaN
9626953_200-S	45.9	7	16.6	7.6	142.5	309.7	480	122.7	28.3	-6.5	44.8	26.9	134.5	198.4	134.8	93	75.1	72.1
9626953_200_rc-S	8.4	51.4	9.8	-3.1	-13.6	14.2	7.2	11.7	21.8	5.6	-4	38.2	7.2	18.1	25.6	11.7	17.1	14.6
9626953_203-S	2190.3	2612	2561.8	2690.7	18551.4	29469	41877.7	20347.3	5351.7	4711.6	8139.5	5387.7	NaN	NaN	NaN	NaN	NaN	NaN
9626953_203_rc-S	1.2	-12.2	-2.2	-6.7	-21.8	-13.7	13.3	-17.6	-18.2	-11.9	-25.8	-26.7	-11.2	-10.5	-16.6	1.4	-11.6	-11.2
9626953_2_rc-S	10	-2.4	6.1	-10.7	7.8	0.1	3.8	-5	17.7	9.2	-8.7	5.9	1.2	4.9	-5.2	-0.6	-2.2	-5.7
9626953_5-S	15.2	13.2	8.8	-15.6	15.5	9.6	2	22.1	19	-17.4	12.7	6.1	5.6	26.4	7.1	29.8	9.4	9.5
9626953_5_rc-S	39.5	0.6	38.3	11	17	14	21.5	1.6	46.4	73.2	12.4	-13.6	22.1	16.9	9.8	26.5	25.5	16
9626953_7-S	-4.7	-8.9	15.9	-2	9.5	51	93.1	28.9	-3.4	-3.3	16.4	-9.3	40.9	50.6	31.4	84	83.3	56.6
9626953_7_rc-S	-25.1	-1	-8	-8.8	-11.8	-3.9	-7.6	-0.4	-13.7	-0.1	1.6	-10.5	29.6	30.9	32	30.6	2.9	13.4
9626958_317-S	213.6	188.9	138.1	138.2	1163.4	2020.5	2852	1056.5	284	186.3	479.2	221.8	274.6	376.6	259.3	174.6	157.3	140.6
9626958_317_rc-S	10.4	-0.2	4.9	26.4	23.6	14.6	15.4	18.3	-5.4	3.1	9.2	2.4	19.4	28.1	10.9	14	28.7	18.8
9626958_321-S	1029.5	918.3	797.3	1024	16670.6	27182.4	39460.2	16108.4	1715.4	825.6	2323.4	1582.6	NaN	NaN	NaN	NaN	NaN	NaN
9626958_321_rc-S	-18.1	2.3	4.8	12.2	-5.7	0.3	-10.9	4.6	-15.6	-18.5	-6.4	8.2	1.2	15.2	6	6.3	2	13
9626958_324-S	87	80.6	28.5	40.6	973.6	1884.7	1940.4	813.4	109.3	98	174.3	108.7	NaN	NaN	NaN	NaN	NaN	NaN
9626958_324_rc-S	-2.2	-15.5	-7.8	-0.4	-10.4	-12.9	-27.6	-30.3	-23.1	9.5	-26.2	3.9	-16.1	-13.8	-8.3	-14.8	-16	-13
9626958_329-S	13.9	29.6	13.4	18.9	7.8	8.8	15.9	19.9	7.1	17.9	23.3	36.1	23.1	29.4	32.9	34.8	29.2	21.3
9626958_329_rc-S	22.4	4.6	4.1	4.7	14.7	-3.9	37.1	-0.4	8.9	8.9	15.7	-5.8	7.4	15.8	16.9	23.8	2.6	14.4
9626958_331-S	-7.6	-9.1	-6.1	-15.3	-5.9	3	14.1	9.7	17.9	14.9	7.3	4.7	15.5	-7.3	-10.5	-7	6.2	-2.8
9626958_331_rc-S	-10.3	6.7	13.3	-2.6	2.3	0.7	14.1	-2.4	3.9	2.6	-0.3	-8.8	6.6	20.2	36.4	8.3	4.3	4.3
9626962_1_rc-S	-14	0.8	4.1	-20.2	-22.6	-16.2	-7.5	-5.2	-8.8	-11.3	-27.9	-23.6	-6.8	-8.3	3.8	-15.2	-5.8	-10.5
9626962_211-S	63.1	77.4	57.9	66.1	261.9	361.8	702	273.9	53.6	-2.9	263.1	81.1	NaN	NaN	NaN	NaN	NaN	NaN
9626962_211_rc-S	17.7	21.6	23	12.6	12.7	8.6	16.3	15.5	-0.6	-5.9	-11.5	3	23.1	2.3	31	20.7	29.6	22.9
9626962_229-S	20	11.3	-0.9	-3.3	18.4	29.8	42.9	22.2	24.1	15.2	8.3	10.8	97.6	139	117.6	101.1	94.3	71.3
9626962_229_rc-S	38.5	0.6	14.1	10.9	5.3	28.2	-9.1	-2.8	3.9	-3	-1.7	8.4	5.4	8.8	1.4	-6.9	5.3	22.6
9626962_3-S	-23.8	-29.4	-15.5	-20.2	-28.4	-29.7	-27.7	-7.8	-27.7	-30.2	-37.9	-18.8	-22.5	-15.6	-13.4	-14	-9.9	-14.6
9626962_3_rc-S	-7.8	2.3	-1.7	9.9	21.7	-10.8	16.4	7.1	3.3	0.1	-14	8.4	11.4	0.8	2.7	15.7	4.7	17.5
9626962_5-S	13.8	3.1	38.8	15.1	40.7	72.4	84.4	28.2	0	15.4	14	11.8	35.6	34.9	34.6	74.6	60	59.5
9626962_5_rc-S	-18.1	-9.4	1.6	7.9	-5.3	-16.2	7.5	-10.8	22.3	-10.3	-10.7	7.3	22.9	24	-6.2	-7.6	25.3	-12.1
9626965_118-S	38.3	38.1	34.9	18.7	22.6	21	52.1	46.5	27.4	66.7	33.7	31.6	32.7	26	42.3	39.3	30.8	31.8
9626965_118_rc-S	3.2	-19.9	31.7	14.7	8.8	-2.2	3.3	28.5	-2.3	6.8	17.7	7.4	16.4	17.2	1.3	12.6	22.1	16.1
9626965_138-S	3.6	-1.5	-15.2	30.9	-8.3	-7.8	-8.8	-6.8	-5.7	-3.2	0.2	-17.4	-3	-8.3	-13.2	-4.8	-8.9	-6.4
9626965_138_rc-S	12.6	-0.9	-2.7	3.7	-1.7	21.5	13.2	-15.1	16.1	13.7	5.8	14.8	2.4	8.5	-8.9	0.6	0.6	9.4
9626965_149-S	-17.5	-5.9	-24	0.4	2	0.9	-20.4	-12.9	0	15.1	7.1	-6.5	1.3	1.4	0.7	-1.1	-3.6	-10.9
9626965_149_rc-S	5.9	6	28.7	10.4	4.7	10.8	0.1	-2	5.1	-0.2	7.5	26.5	-4.4	7	-8.6	-5.2	-0.4	7.5
9626965_214-S	27.7	40.3	15.5	34.3	8.1	6.5	26.2	18.7	20.7	21.2	15.1	21.5	41.1	24.2	25.5	37.6	21.1	26.2
9626965_214_rc-S	9.7	7.8	1.7	12.6	1.3	-6.6	4.3	2.5	-2.5	5.4	-14.7	-4.6	13.3	1.2	5.7	7.4	6.9	-17
9626965_344-S	-20.4	-10.4	-10.8	-14.7	-6.8	-10.6	25.3	-0.6	230.4	341.2	256.6	263.5	235.7	160.3	262.5	13.8	9.2	15.6
9626965_344_rc-S	5.4	5.1	10.7	17	10.4	34.3	9.1	54.6	-14.5	21.5	-11.3	1	23.3	2.6	26.5	18.1	22.8	5.2
9626978_118-S	-10.8	-14.9	-11.1	2.6	-23.9	-6	-13.7	-22.8	-24.5	-8.4	15.5	-4.2	-5.6	-6	-2.8	-4.6	0.7	4.1
9626978_118_rc-S	1.2	4.3	-0.9	0	26.5	11.2	6.8	19.7	16.6	11.5	23.1	-0.8	8.1	3.5	27.1	11.9	15.5	23.4
9626978_121-S	15.2	19.3	22.5	0.7	0.7	12.7	-4.2	22.2	30.8	2.2	12.8	32.6	23.7	28.5	23.2	20.1	41.3	26.1
9626978_121_rc-S	-1.8	1.5	-12.8	0.6	-8.5	-1.6	12.8	7.4	18.4	-4.7	-6.4	-6.9	-11.5	5.2	-2.2	9.8	-3.2	6.9
9626978_151-S	17.2	-6.4	-26.5	-14.1	1.6	-13.7	31.4	-8	11.8	0.1	-23.1	-6	14.2	-0.2	4.8	0.3	-7.2	10.6
9626978_151_rc-S	21.5	-14.7	-12.1	-14.7	-1.2	-3.2	2.2	-9.4	3.4	-17.4	-4.2	-20.1	-20.9	-3.6	-9.5	3.6	0.8	-11.1
9626978_85-S	-19.2	-5.1	-1.5	-2.7	-13.4	-6.3	0.5	-0.7	-0.1	-0.5	-12.1	-20.6	-12	-8.3	-6.6	-9.7	1.8	-12.3
9626978_85_rc-S	-16.5	-27.3	-11.2	-1.3	-11.8	-14.1	-10	-5.3	-4.2	1.8	12.3	-3.9	4	-13.1	-9.7	-8.2	0.4	-14.7
9626978_87-S	-28.5	-24.3	-25.3	-35.1	-28.3	-25.3	-23	-19	-27.2	-9.7	-28.9	-14.4	-8.1	-17.2	-16.9	-20.6	-17.9	-4.1
9626978_87_rc-S	4.3	-7.9	1.2	-10.7	-14	2.1	-6.1	2.7	-11.2	-4.8	-7.1	9.2	-8.4	3.3	3.4	-17.1	-5.2	-3.7
9626984_125-S	3.5	12.5	-15.1	-16.8	2289.5	3932.1	2454.8	2447.6	-6.3	4.5	12.5	-3.7	NaN	NaN	NaN	NaN	NaN	NaN
9626984_125_rc-S	14.6	-16.1	3.4	17.6	-9.3	23.3	11.7	-9.4	3.4	-6.6	17.3	8.9	28	35.9	28.8	36.9	38.2	38.3
9626984_149-S	844.9	691.7	583.1	657.2	11776.7	16454.8	22168.8	10654.8	2080.5	990.4	2795.1	1855.6	NaN	NaN	NaN	NaN	NaN	NaN
9626984_149_rc-S	-0.6	0.1	-4.7	5.5	-17.4	7.5	-13.2	-12.1	5.1	15	-11.9	5.3	7.6	6.6	2.1	5.8	2.6	6.5
9626984_2-S	30.1	-13.6	24.6	-4	331.5	654.7	350.5	227.3	8.7	7.5	140.3	15.6	NaN	NaN	NaN	NaN	NaN	NaN
9626984_2_rc-S	-31.9	-24.5	-48.8	-36.9	-36.3	-41.4	-31.7	-24.7	-39.6	-21.9	-49.4	-33.5	-22.6	-24.6	-24.4	-14.8	-24.4	-19.1
9626984_5-S	-4.1	-14.9	-6.3	-17.5	-6.4	-0.3	-7.8	-7	-17.4	-13.1	-19	-21.3	-6.9	20.9	8.3	10.1	15	0.1
9626984_5_rc-S	-13.6	-13.7	13.4	-28.8	-20.1	-13.9	20.4	-5.7	-2	10.5	-12.2	-3.3	-7.4	-12	0.1	-8.7	-5.3	-10.2
9626984_7-S	3.2	-6.6	-1.6	-18.2	19	50.9	181.8	32.2	-5.8	-3.4	21.2	-5	40.4	23.3	33.5	67.6	74.6	74.4
9626984_7_rc-S	-0.5	20.3	-8.1	28.1	-7.7	18.9	9.9	6.2	1.9	0.4	17.6	5.7	38.2	22.4	23.5	10.3	25.4	23
9626993_47-S	-3.4	5.9	12.4	14.8	-10.9	-1.7	6.7	-7.8	2.3	7.2	1.4	5.9	4.1	15.2	6.4	-2.4	4.3	-12.9
9626993_47_rc-S	-0.7	0.4	-4.2	-17.4	-3.8	-1.6	10.3	2.3	7.7	-10.7	-8.1	-0.5	-16.7	2.2	-14.4	-11.3	-12.9	-12.2
9626993_62-S	-0.2	2.2	-0.8	13.3	7.5	1.7	-2.2	6.9	2.3	10.8	-4.6	8.8	10.1	2.6	13.6	7.8	2.3	-10.7
9626993_62_rc-S	-17.1	-6.6	6.3	-4.7	-1.2	-2.1	-14.1	-8	-9.3	17.6	15.7	-22.4	4.8	-2.6	-4.1	-1	2.7	11.5
9626993_65-S	-11.6	-12.9	-21.5	-14.6	-3.8	-4.1	-10.1	-19.4	-11.5	-9.1	-12	-18.7	-9.8	-15.4	-9.4	-13.9	-19.8	-18.3
9626993_65_rc-S	20.1	5.2	-6	-2.3	-3.7	11.5	-0.5	29.5	8.2	16	10.3	-6.1	-4.7	-12.3	5.1	-8.7	-3.9	2.2
9626993_67-S	-13.3	-7.8	6.1	-10	-18.7	-7.3	-1.4	-16.7	-15	-4.7	-3.3	-14.8	-6.2	-21.3	-6.9	-7.9	-15.6	0
9626993_67_rc-S	-7.6	17	-7.8	-5.8	-9	2.5	-29.5	5.2	-7.2	-0.6	-3.8	21	2	-5.6	-3.1	2.3	1.2	10.1
9626993_97-S	-13.6	10	-20.1	9.3	19.9	9.6	-2.4	6.1	45.8	12.5	-14.7	12.8	10.1	9.6	22.5	9.1	21	13.1
9626993_97_rc-S	-4.4	24.6	-3.6	27.9	10.9	24.9	36.9	8.9	28.7	18.4	1.8	19.6	19	6.1	6.8	6	9.1	17.5
9627020_121-S	12.3	-1.2	3.6	6.1	24.8	22.1	20.1	15.8	18.7	10.9	6.9	16.7	4.2	11.2	2.2	8.8	1	12.8
9627020_126_rc-S	-14.9	-14.7	-6.3	-21.6	-26	6.7	-7	-7.3	-24.4	-20.6	-10.9	-16.2	-17.4	0.3	-4.4	2.6	0.4	-8.6
9627020_131-S	-5.6	-8.2	-7.6	-11.5	-2.7	-7.4	-20.5	-6.3	-7	-5.8	-8.6	-12.4	-6	14.1	5.6	3.8	4.9	-4
9627020_131_rc-S	25.8	0.3	19.8	20.4	12.8	6	8.8	11.1	-12.9	-1.1	2.2	0.3	4.7	-11.6	14.7	14.6	7.3	7.7
9627020_148-S	-17.9	12.6	-10.7	-13.4	3.7	-9.6	-6.9	9.3	-6.3	13.8	1.8	10	22.9	1.7	6.4	-5	12.1	18.4
9627020_148_rc-S	-22.8	-7.6	11.1	3.2	-4.1	-5.8	23.5	-17.9	16.2	0.2	-24.6	4.4	31.9	16.4	-0.6	4.9	26.2	7.4
9627020_165-S	2.2	10.7	-2	17.2	-0.2	17.9	-4.6	-9.3	3.3	-3.1	-4.8	24.2	23.4	10.8	1.8	19.7	10.8	12.5
9627020_165_rc-S	-11.3	-10.2	-6.6	-5.1	-10	-0.1	-24.2	-19.4	-4.4	-6.8	-0.6	-22.3	-21.6	-16.1	-22.7	-11.8	-20.9	-4.7
9627219_371-S	-24.4	-3.3	-18.7	2.9	-8.9	13.1	-1.6	-20.1	1.3	6.9	-7.8	0.1	-5.3	-8.3	-17	-10.2	-5	6.8
9627219_371_rc-S	21	30.9	17.6	23.6	-6.4	0.9	14.6	44.2	28.1	35	0.5	33.7	NaN	NaN	NaN	NaN	NaN	NaN
9627219_390-S	-4.4	-30.2	3	-6.3	5.5	-7.3	-7.1	-25.1	15.8	-19.2	-2.4	3	-18.5	-12.5	-3.8	-4.2	-16.5	-10.8
9627219_390_rc-S	-12.5	1.3	-9.9	7.6	0.1	15	17.1	3.9	10.6	8.3	6.7	9.9	2.5	9	3.7	3.6	5.3	18
9627219_408-S	-12.3	-15.3	2.8	-24.3	-1.6	-9.4	-6.1	-11.5	-12	-24.7	3	-10.2	-12.8	-13.1	12.3	-8.6	-12.4	-18.2
9627219_408_rc-S	-4.8	3.6	-7.7	-9.9	-13.3	-18.5	7	1.1	-13.9	-14.7	-9.6	-19.5	1.8	-4.4	-2.3	6	-5.6	-10.1
9627219_422-S	-7.2	-12.1	-0.9	1.7	8.8	7.3	-2.5	2.8	6.1	1.4	-13.3	-14.4	-15.4	-4.2	15.9	0.7	-12	-3.1
9627219_422_rc-S	5.4	-17	2	-23.3	9.1	-10.7	-27.3	1.1	-12	0.6	-13.2	-6.2	-14.5	-9.6	-9.3	-7	-11.3	-22.7
9627219_435_rc-S	29.3	12.8	15.4	29.8	35	35.9	31.3	15.3	42.5	19	11	31.1	7.6	-4.9	23.6	20.9	13.1	37
9627219_44-S	5	4.6	10.8	-1.2	8.4	2.2	-2.2	-10.2	7.4	-18.4	-12.1	-12.9	-19.1	8.3	-0.8	-0.8	-11.3	-6.2
9627219_44_rc-S	10	16.7	-7.3	-9.9	-9.3	-9.7	-22.8	-24.1	2.8	-4.9	-13.2	-7.6	-18.6	-6.4	-4.7	-13.4	-3.4	-7.7
9627219_516-S	-16.8	10.8	10.4	-11.4	21.3	-1.2	-0.6	-0.9	6.9	17.7	-13	7.1	-0.4	-7.4	-3.6	-13	-1.5	-3.7
9627219_516_rc-S	14.1	14.7	-19.1	-22.6	3	14	13.8	-11.5	-10.1	-0.5	4.8	-20.4	-3	-3.5	3.6	-7.9	-3.5	-6.2
9627521_3016-S	1	2.7	-8.3	-2.6	0.7	7.5	2.6	3.8	10.9	19	-18.5	-13.8	0.9	11.6	17.9	-0.9	4.7	-3.7
9627521_3016_rc-S	-13.4	-15.9	-13.7	-16.6	-21.3	3.2	-16.8	-5.1	5.2	-11.4	-17.4	14.5	10.1	-3.5	3.6	-3.5	-14.4	-4.3
9627521_3631_rc-S	8.4	-1.7	2.7	-8.1	14.8	4.6	-2.9	14.7	-18.6	2.3	-7.8	20.8	15.1	6.3	25.3	22.7	0.6	41.2
9627521_3703-S	-7.7	0.5	-18.4	-12.1	-9.7	-9.5	-5.4	-9.5	-9.3	2.6	-21	-13.8	11.8	-5.9	6.5	-10.9	-9.6	-14.2
9627521_3703_rc-S	-3.2	-20.8	-11.4	-10.6	-27.9	3.6	-26.5	-23.7	-11	-10.7	-9.7	-3.8	3.6	-10.3	-9.1	9.2	-8	-13.9
9627521_4058-S	-20.7	-16.8	-5.3	-22.5	-14.2	-20	-3.5	-3.7	-19.2	-12.5	-12.7	-18.2	-3.5	-18	-8.6	-18.2	-14.1	-18.1
9627521_4058_rc-S	-7.4	-4.8	7.2	-4	-10.9	-5.6	-14.6	6.5	0.3	-6.2	-14	-3.7	-10.1	-20	-15.7	1.6	-9.4	-16.4
9627521_4963-S	-2.9	-10.9	-16.4	-3.7	-4.4	-10.9	-8.7	8.6	-10.1	8.7	-22.8	-3	-16	7.7	14.2	-5.6	-12.6	-5.1
9627521_4963_rc-S	3.9	2.4	-1.9	9.5	-25.7	11.3	21.3	4.8	-8.2	-2.7	0.6	-3.7	11.3	-2.3	11.8	7.1	-18.7	3.2
9627947_47-S	-15.2	-2.4	-17.2	-2.3	-0.4	-0.3	-5.4	-25.4	-26.7	-12.1	3	-15.7	-10.7	-5.3	-2.7	-9.5	-3.9	-1.8
9627947_47_rc-S	-19.6	2.2	-7.9	-27.6	-23.5	2.8	-19.7	-8.1	-13	-21.9	2.8	-15.6	-2.3	6	-7.6	-7.9	-13.5	-15.2
9627947_61-S	-11.7	0.2	1.7	-12.1	2.6	-16.8	-13.7	6.5	6.5	-15.6	-1.2	-15.3	-6.5	10	-16.8	5.7	-1.4	-4.2
9627947_61_rc-S	-16.1	-13.7	-15.7	-19.3	-15.1	4.7	-10.2	-20.9	-2.6	-4.9	-27.1	-3.4	-16.3	-11.9	-22.8	-4.8	-13.8	-1.1
9627947_63_rc-S	9.8	20.5	5.2	19.6	6.2	6	23.9	48.6	19.5	3.1	0.9	4.8	14	0.6	17.8	21.2	7.3	0.3
9627947_66-S	2.1	8.4	17.1	14.8	16.5	10.1	11.2	6.4	18.3	8.4	10.8	28.7	-7.2	2.2	-12.2	6	2.2	1.5
9627947_66_rc-S	5.5	18.2	9.8	-7.9	15.3	-13.3	3.6	23.3	26.4	7.7	20.3	-4.8	19.3	4.1	17.3	13.1	6.4	14.7
9627947_99-S	12.7	-10.8	12.7	15.8	9.3	1.9	22.2	-24.9	10.9	5.2	19.6	5.9	33.5	31.7	50.4	9.7	22.1	21
9628654_2-S	-5.3	-17.8	-5.7	16.7	-8.3	24.9	42	-9.7	7.8	22.9	158.3	28.2	NaN	NaN	NaN	NaN	NaN	NaN
9628654_2_rc-S	19	3.1	10.2	4.3	19.4	-6	13.9	6.3	8.8	-0.7	14.4	19.9	1.3	0	3.3	10.1	21.2	18.7
9628654_317-S	430.4	421.6	460.3	391.1	4517.6	9679.5	17961	4344.6	1158.8	798.2	1317.6	1067.6	NaN	NaN	NaN	NaN	NaN	NaN
9628654_317_rc-S	13.3	23.8	9.2	25.2	1.1	-5.6	-10.3	26.3	12	9.7	3.7	14.7	29.7	13.6	24.8	11.5	24.9	31.3
9628654_322-S	97.6	65.1	69.6	76.4	839.9	1445.3	1913.7	639.7	181.4	116.1	279	167.8	NaN	NaN	NaN	NaN	NaN	NaN
9628654_322_rc-S	2	-8.8	-3.4	-5.9	-6.6	-16.5	-22.5	-11.1	-15.4	-17.2	-4	-1	-7.3	-4.7	-3.2	14.9	4.3	-3.7
9628654_5-S	-3.8	0.4	-13.5	-5.6	29.6	21.2	-11.8	-0.2	8.7	-3.4	24.4	3.5	-0.5	30.5	38.8	18	10.4	13.8
9628654_5_rc-S	-20.8	-8.2	-3	-11.2	-16.5	-1.3	8.8	0.4	-6.4	11.7	0.5	2.4	-0.6	0.2	-0.3	13.9	-11.9	0.1
9628654_7-S	52.8	24.4	42.9	25	64.4	98.8	130.6	42.8	58.9	26.2	47.3	45.3	40.2	29.5	36.2	72.4	66.6	59.9
9628654_7_rc-S	0.3	39.5	-0.7	-2.2	13.2	12.8	22	12	2	28.1	10.3	11.1	4.8	46.2	41.6	21.6	45.4	37.1
9629514_2-S	-15.3	-3	-8.2	-6.6	-5.3	-23.2	-15.9	0.1	-11	2.7	-17.7	-16	NaN	NaN	NaN	NaN	NaN	NaN
9629514_2_rc-S	25.4	27.9	17.5	21	26.1	36.2	34	32.7	15.7	15.7	15.2	11.7	14.5	7.8	18.6	5.6	18.4	12.9
9629514_325-S	-15.5	1.1	9.3	-0.6	9.6	-14.2	20.9	19.3	5.7	-9.1	-1.8	21.6	55.5	68.3	38.7	37.5	37.9	22.4
9629514_325_rc-S	-15.7	-14.1	-8.9	-21.4	-10.5	-6	-4.5	-2.8	-23.2	-9.6	-5.6	-21.3	-1.6	4.3	-0.4	-5.4	-9.8	8.6
9629514_329-S	1948.3	1915.7	1767.6	1850.7	20272	35316.5	49891.9	20969.5	3985.3	2661.1	5368.3	3608.5	NaN	NaN	NaN	NaN	NaN	NaN
9629514_329_rc-S	-11.7	-24.5	-22.3	-28	-37.8	-45	-32.2	-25.9	-0.9	-27.4	-32.4	-12.2	-17.2	-21.4	-21.8	-21.8	-20.2	-20.9
9629514_7-S	7.6	-4.8	-20.2	-22.2	14.4	31.9	88.1	1.5	0	-25.1	1.8	9.8	6.5	15.8	2.6	43.5	38.8	39.1
9629514_7_rc-S	-3.7	15.2	-10.9	3.6	22.5	17.1	13.2	10.2	-6.7	-4.7	31.6	2.1	24.1	29.4	39.3	30.2	28.3	26.7
9629553_1543-S	-6.5	14.4	-6	19.7	7.8	7.5	0.3	4.8	-6	-6.5	-12.2	16.8	6.4	-0.7	-6.3	3.2	23.8	0.5
9629553_1544-S	16	11.4	17	-2.7	-0.6	11.4	13.4	-1.5	10.8	-2	4.1	22	-5.8	14.4	25.6	-3.1	3.1	-12.9
9629553_1728-S	-8.3	-6.9	-21.1	-9.5	-1	-11.9	-17.4	-8.4	3.2	14.2	-20.1	-40.4	-11.2	-6.9	-16.7	1.1	-13.1	-2.3
9629553_1729-S	16.1	-15.4	2.4	-8.1	-5.1	3.8	-6	7.9	-2	-1.2	3	-13.3	-12.3	-8.2	-1.4	-8.4	0	-3.9
9629553_1896-S	22.4	-9.8	-14.5	7.3	10.6	1.9	1.8	1.1	12.3	10.4	5.4	-3	-7.6	-12.9	-12.9	-17	-18.7	-12.2
9629553_1929-S	-20.4	17.6	-14.4	-13.9	-13.3	0.9	2.7	-12	15.3	-11.9	-6.5	21.5	-1.9	-16.1	0.8	-12	10.4	-2.5
9629553_1930-S	-23.3	-6.9	-25.2	-28.3	-13.6	-5.3	-20.9	-19.7	-5.7	-8.9	-14	-2.5	1.3	-13.3	-8.3	-7.4	-14	-14.3
9629553_2023-S	4.7	2.9	8.3	-8.9	-9	-14.7	12	-9	-3.1	2.5	-8.1	-23.3	-6.2	0.3	-12.8	-5.9	-4.4	-7.7
9629553_2023_rc-S	0.7	-20.4	-18.9	19.5	-28.3	-1.7	5	-12.6	-11.8	-15.6	-4.3	-10	-8.8	-11.4	-10.1	-2.4	0.5	12.1
9629553_2028-S	-2.3	-8.7	-20.7	-9.9	-11.8	-9.6	-31.1	-0.2	-15.2	-5.2	-8	-9.2	-4.8	-10.3	-12.7	-17.2	-16.7	-22.1
9629553_2029-S	-6.4	30.5	11.3	7.7	6.6	17.4	17.6	16.5	27.2	-2.8	5.2	33.1	-0.3	1.6	-3.8	8.2	16	-6.5
9629553_3210-S	-9.3	6.4	9.4	-9.7	-5.2	-8.5	-5.4	-7.1	19.7	-18	-3.3	-5.3	-5.3	-12.1	9.5	-16.2	-2.4	4.5
9629553_3211-S	-5.7	-36.2	-41.8	-33.1	-14.9	-35.9	-41.2	-34.3	-40.6	-40.9	-40.8	-36.4	NaN	NaN	NaN	NaN	NaN	NaN
9629553_3256-S	-3.8	-3.1	21.5	-0.6	-2.2	-7.1	-7.1	-10.5	4.6	13.9	8.9	4.9	6.1	-7.1	-17.1	-5.2	3.5	-2
9629553_3256_rc-S	-25.3	-6.5	4.1	-9.5	-20	-19	-9.9	3.1	-11.8	-8.5	9.7	-22.7	21.4	17.8	15.7	19.3	23.3	36.1
9629553_3792-S	40.2	16.9	21.4	-3.3	12.2	30.7	14.3	14.8	-2.9	44.6	2.5	-3.7	4.5	4.9	10.8	19	8.7	3.8
9629553_3793-S	28.8	48.2	41.4	32.8	48.8	65.6	52.6	48.3	48.4	53.7	48.5	48.7	29.3	42.1	39	34.9	33.6	40.3
9629553_821-S	47	44.1	13.3	27.7	20.2	53.2	31.6	42.8	48.1	33.4	20.6	45.5	NaN	NaN	NaN	NaN	NaN	NaN
9629553_821_rc-S	-22.7	-22	0.3	-8.9	-4.7	6.8	-5.7	-6.4	-8.9	-6.2	2.3	-9.2	-4.9	-10.8	-15.4	10.1	6.2	-14
9629553_838-S	7.6	1.6	9.3	13.6	-13.8	17.1	-5	13.7	3.6	-1	-4.9	19.2	6.9	-5.9	5.1	-7.6	4.6	-12.1
9629553_839-S	29.9	37.1	31.3	25.8	31.2	32.2	33	55	42.7	30.7	11.8	40.6	33.7	17.3	28.4	25.5	12.6	17.9
9629812_535-S	14.3	5.9	21.4	27.4	3.9	3	12.8	3.8	-2.7	11.8	-1.6	-2.1	0.8	-10.7	-7.1	-11.1	-5.7	4
9629812_535_rc-S	14.4	23.8	17.5	-1.3	1.7	6.1	3.8	26.1	21.5	18.6	10	-12.6	1.9	-6.9	32.4	5.9	-3.8	-8.1
9629812_603-S	17.7	-2	-4.9	-1	16.2	8.2	26.5	20.4	11.2	6.2	21.5	11.3	8.7	-0.9	4.4	11.2	3.6	20.9
9629812_603_rc-S	0.4	-2.1	-6.9	6.3	-9	7.9	-7.8	2.7	1.6	0.4	2.2	-6.2	-17.2	3.8	-3.9	-9.4	4.4	-2.9
9629812_616-S	36.7	13.4	8.7	1.4	22.1	27.9	23.3	34.5	13.1	16.1	15.3	3.2	9.2	7.5	7.8	10.6	-4.7	15.9
9629812_616_rc-S	-10.4	-2.3	-11.1	-20.9	-0.6	-11.9	6.5	-21.6	-11.2	-0.3	-10.6	-21.9	-10.1	-9	-16.3	-10.5	-6.8	-23.5
9629812_617-S	-19.1	-16.6	-16.8	-15.6	-16.2	-16.2	0.3	-8.3	-16.7	-3	-14.9	-7.2	-1.5	-4.7	-18	-18.8	-8.3	-3.4
9629812_617_rc-S	9.1	4.2	-11.3	3.3	-2.7	2.3	-10.4	-2.5	-10.3	4.3	7.9	-2.5	-12.8	2.7	1.2	1.7	1.8	8.6
9629812_639-S	4.4	4	21.1	14.9	-5.9	8	-3	-9.4	2.4	4.2	-12.6	17.2	-5.1	2.2	20.8	-5.6	-2.7	-8.3
9629812_639_rc-S	-34.3	-36.7	-1.6	-23.9	-33	-25.9	-34.4	-41.3	-27	-30.5	-28	-12.4	-21.3	-12.1	-7	-20.2	-16.7	-16.2
9629812_772-S	-20.9	-6.8	0.8	-20	-23.8	-0.3	-19	-16.8	-5	-14.4	-12.3	-9.9	-3.7	-14.6	-6	-21.3	-9.5	-8.9
9629812_772_rc-S	32.3	23.3	2.7	-2.2	19.7	11.9	27.9	27.7	17.6	22	21	21.9	10	2.5	18.4	19.7	-11.5	29.2
9629812_776-S	-15.3	-16.2	-18.5	10.1	-23.4	1.1	-30.8	-12.3	-24.6	-15.5	-19	-9.5	-6.6	-19.8	-12.4	-13.9	-8.6	-0.8
9629812_776_rc-S	2.8	-1.7	0.1	32.8	-2.4	1.8	-23.5	-6.7	-8.4	-7.9	-11.9	-20.7	0.6	15.4	-9.4	-3.3	-15.5	10
9790357_3511-S	5.7	9	19.2	24.4	13	13.8	24.3	4.9	-4.1	22.3	-2.6	-7.3	-3.5	5.4	-8.3	-4.6	-1.8	9.2
9790357_3511_rc-S	-13.2	-10.4	-25	-12.1	-7.5	-19.1	-0.5	-4.7	5.6	-6	-17.2	19.5	-6.2	1.4	14.7	4.2	1.9	12.7
9790357_4122_rc-S	18.8	10.6	-12.1	10.4	-0.8	-14.2	1.7	10.2	-5.2	-11.9	-8.9	11.2	-4.3	-11.6	-19.5	-0.7	-20.3	-12.9
9790357_4195-S	48.9	69.3	37.5	50.4	35.9	69.6	34.2	40.7	33.4	25.9	43	34.4	13.9	9.3	30.6	20.3	31.4	37.8
9790357_4195_rc-S	-30.1	-4.9	-18.4	-15.7	4.5	1.6	-12.3	-25.6	-21.6	-13.1	-2.3	-10.3	8.4	-9.9	14.1	-2.9	-7.9	-0.1
9790357_4546-S	7.6	4	21.5	1.4	2.8	6.9	-4.9	-5.7	-7.5	4.6	-3.6	-5.6	-16.1	-14.9	-17	-19.6	-12.4	6.4
9790357_4546_rc-S	-14.2	-17.1	-22.6	-28	-16.8	-10.7	-11.9	-19.7	-12.6	-26.4	-31.1	-8.6	-18.1	-15.5	-19.7	-20.7	-17	-2.3
9790357_5448-S	-2.5	-0.1	3.5	6	-8.8	-2.4	1	-0.9	-6.2	11.2	-9.9	2.8	-5.5	1.2	-6.5	-3.7	-12.4	6.7
9790357_5448_rc-S	-26.7	-25.3	-4.9	-14.4	14.8	-27	-8.6	8	-3.1	-0.7	-11.5	-27.5	-16.3	-5.1	-9.3	-17	-13	-4.2
9845300_1012-S	-11.1	13.5	-4.6	8.3	-11.1	6.7	-17.2	-9.7	19.9	20.6	6.7	-2	7.5	-3.7	13.1	-6.1	-0.2	24.7
9845300_1171-S	-0.8	1	-5.4	-0.8	0.6	8.7	-11.5	9.5	-9.3	11.8	-7.7	7.1	-7.3	-14.2	20.2	-11.8	-3.6	-4.2
9845300_2518-S	-13.1	5.8	-2.6	-29.9	-12.8	-22.9	-7.7	-11.2	-4.6	2.5	-23.3	-18.1	2.2	4.7	8.8	8.8	16.6	16.3
9845300_2519-S	-17.7	-11.1	-13.7	-9.7	-30	-18	-42	-5.3	-20.3	-2	-28.4	-7.9	-5.9	24.4	1.9	0.7	-12.1	-6.2
9845300_4288-S	-29.5	-16.4	-2.4	-18.9	-14.4	-23.2	-21.3	-8.9	-25.7	-29.5	-6.4	-25.3	-14.4	-10	-3.9	-9.8	-0.1	-18.5
9845300_4289-S	57	70.2	42.9	59	91.3	101.3	86.7	145.1	105.6	116.7	112.4	124.4	44.3	50.6	33.8	59.6	62.4	62.6
9845300_4823-S	-15.8	-36.8	-19.4	-40	-41.3	-46.6	-41.7	-49.1	-39.2	-39.1	-26.1	-46.9	-16.7	-14.6	-18.5	-21.7	-17.4	-15.3
9845300_5026-S	1	-21.2	3.3	-9.7	-11.4	-2.4	1.7	-6.5	13	5.6	-4.5	11.9	8.8	-4.2	11.7	-3.6	-12.1	7.9
9845300_5100-S	37.8	48.7	31.4	32.5	38.2	24.7	40.3	30.8	60.6	28.5	54.6	61.6	33.5	41.9	41.9	30.8	41.3	40.2
9845300_5604-S	0	25.3	35.5	22.1	14.1	20.2	11.4	1.5	12.6	-2.4	31.5	7.7	31.4	33.3	35.7	25.7	15.3	20.9
9845300_5605-S	1.4	-2.2	-17.9	23.4	3.8	1.5	4.9	10.2	-11.3	11.9	16.1	-1.2	7.4	4.3	33.7	10.3	21.5	-1.8
9845300_5606-S	-3.8	-16.2	-10.2	-16.9	-24.3	5	-14.1	-20.9	-16.4	-16.7	-10.9	-23.5	26.3	14.7	10.6	15.6	7	13.9
9845300_5611-S	-20.1	-14.2	-23.5	-22.6	-32.9	-16.3	-21.7	-32	-1	-10.3	-12.7	-15.3	-15.3	-14.2	-23	-11.3	-15.6	-18.5
9845300_5612-S	1.7	5.8	-20.9	-6.6	-1.5	1.3	-6.6	-14.1	-1.2	15.4	-13.2	-2.9	3.6	3	1.1	7.6	4.3	-0.7
AFFX-BioB-3-at_85-S	6.2	-11.2	0.5	-3.3	10	2.6	-5.8	-6	5.2	6.5	-3.3	8.4	-6.4	-5.8	-11.4	-4.4	0.1	-2.3
AFFX-BioB-3-at_85_REVCOMP-S	-22.8	-10.5	12.6	-1.4	8.8	-3.6	0	-1.5	3.1	-22	-13.1	18.6	NaN	NaN	NaN	NaN	NaN	NaN
AFFX-BioB-5-at_79-S	4.6	-1	-4.7	12.6	15.9	6.4	2.8	-3.5	-0.9	9.5	-7.9	19.2	-4.3	13.1	2.4	-5.9	-9.7	-10.9
AFFX-BioB-5-at_79_REVCOMP-S	-3.6	0	13.6	-4.5	-0.9	-4.9	-0.9	9.7	-1.8	-5.9	7	-7.6	NaN	NaN	NaN	NaN	NaN	NaN
AFFX-BioB-M-at_62-S	17.2	35.7	22.3	29.2	18.2	7.7	20.3	10.9	20	19.1	31.8	48.4	NaN	NaN	NaN	NaN	NaN	NaN
AFFX-BioB-M-at_62_REVCOMP-S	9	36.2	32.6	14.9	34.4	20	17	37.6	38.5	30.8	25.8	26.8	NaN	NaN	NaN	NaN	NaN	NaN
AFFX-BioC-3-at_35-S	-8.7	13.3	-14	0.8	11.6	5.7	-11.9	7	5.2	-9	-9.7	-6.9	-9.9	-12.5	-6.9	10.3	-3.5	-11.8
AFFX-BioC-3-at_35_REVCOMP-S	-5.5	9	0.8	11.3	2.7	9	-4.5	8.3	6.6	1.1	4.3	7.7	NaN	NaN	NaN	NaN	NaN	NaN
AFFX-BioC-5-at_231-S	14.3	12.3	10.6	-14.8	-13.5	1.7	-1.2	16.3	8.5	18	9.5	29.7	12	1	-7.6	-4.8	-13.7	-6.3
AFFX-BioC-5-at_231_REVCOMP-S	-3.9	21.1	2.6	14	14.7	33.6	-13.5	4.4	9	10.4	3.3	-3.6	NaN	NaN	NaN	NaN	NaN	NaN
AFFX-BioDn-3-at_171-S	19.8	12.5	0.1	12.7	4.5	14.2	14.9	16.4	33.2	17.2	8.6	-9.3	4.7	13	19.6	1.9	1.4	8.3
AFFX-BioDn-3-at_171_REVCOMP-S	-25.3	-8.3	-17.6	-9.1	-12.5	-15.7	-4	-4.5	-25.7	-30	-16.5	-22.8	NaN	NaN	NaN	NaN	NaN	NaN
AFFX-BioDn-5-at_157-S	-8.3	-8.3	-19.5	-29.4	-9.3	-20.2	-4.1	-5.6	-7.9	-9.6	-18.6	-9.2	6.7	5.8	-5.3	-2.9	15.6	-6.3
AFFX-BioDn-5-at_157_REVCOMP-S	8.4	25.3	-1.3	-10.8	12.8	3.2	2.9	22.1	-10.8	17	8.7	1.6	NaN	NaN	NaN	NaN	NaN	NaN
AFFX-CreX-3-at_172-S	18.2	-5.2	-24.8	-7	7.4	-25.8	0.3	17.3	22.5	-13.7	0.9	3.2	-12.2	-9.1	-5	-8	-6.3	3.3
AFFX-CreX-3-at_172_REVCOMP-S	-28	-19.6	-18.1	-14.9	-15	-10.3	-35.6	-20	-21.4	-16.8	-4.3	-13.5	NaN	NaN	NaN	NaN	NaN	NaN
AFFX-CreX-5-at_126-S	-8.9	-15.3	4.1	-4.7	-8.8	-18.9	-7.1	-5.8	-11.7	21.5	-6.5	5.6	-15.7	-16.1	-14.4	-11.3	-13.8	10.9
AFFX-CreX-5-at_126_REVCOMP-S	38.2	16.5	-9.8	-0.5	-13	13.9	-1.6	11.6	36.5	13.1	0.8	-6.1	NaN	NaN	NaN	NaN	NaN	NaN
AlkPhos-S	-36.7	-2.6	-25	-18.3	4	-11.6	-21.8	-9	-2.2	-18.9	-24.9	-19.8	-16.5	-20.8	-22.2	-22.2	-17.5	-14.9
AmbionRNASpike1_222-S	7.9	14	1.7	16.2	3.6	-11	1.2	-1.7	-0.5	4.7	11.9	3.4	-11.8	-3.9	-8	-6.1	5.3	-8.1
AmbionRNASpike1_222_REVCOMP-S	22.2	26.6	21.5	24.4	14.1	11.9	23.3	26.8	17.1	43.2	10.6	1.1	NaN	NaN	NaN	NaN	NaN	NaN
AmbionRNASpike1_EC2_REVCOMP-S	-2.6	1.8	17	-16.7	1.8	20.4	20.6	-6.7	16	-3.2	-8.2	27.7	NaN	NaN	NaN	NaN	NaN	NaN
AmbionRNASpike2_516-S	-3.2	21.1	18.9	15.2	14.3	18.8	8.9	9.7	12.3	9.9	12.8	8.2	54.6	58	61.2	52.9	60.4	61.4
AmbionRNASpike2_516_REVCOMP-S	1.7	-13	-14.5	-8.8	-10	1.2	5.6	-20.4	4.4	6.5	3	31.7	NaN	NaN	NaN	NaN	NaN	NaN
AmbionRNASpike2_EC12-S	33	23	18	17.5	20.8	29.1	39.7	16.1	14.2	0.8	8.8	13.9	8.8	18.8	14.9	15.7	19.1	5.8
AmbionRNASpike2_EC12_REVCOMP-S	-3.4	-2.9	-0.1	5.7	0.5	0.1	-15.4	2.7	-14.8	21.1	7	15.8	NaN	NaN	NaN	NaN	NaN	NaN
AmbionRNASpike3_146-S	-14.7	-20.4	0.8	-13.8	-10.5	-23.9	-15.6	-4	-12.7	-28.8	2.6	-15	-6.2	-11.1	-9.2	-2.3	-14.4	-13.5
AmbionRNASpike3_146_REVCOMP-S	20.1	-17.1	11.9	37.4	16.4	32.8	1.8	13.2	-2.8	3.1	12.8	13.9	NaN	NaN	NaN	NaN	NaN	NaN
AmbionRNASpike3_EC3-S	-9.8	-11.1	-18.8	1.4	-0.7	-18.6	-19.3	-11.1	1.7	-21.7	-11.2	1	-10.7	-11.5	-7.8	-5.7	-12.5	18.9
AmbionRNASpike3_EC3_REVCOMP-S	-3.4	30.1	29.2	10	-0.1	-1.8	1.2	-6.5	8.5	23.5	-15.1	6.3	NaN	NaN	NaN	NaN	NaN	NaN
AmbionRNASpike4_918-S	8.4	-7.3	1.4	-17.9	5.4	-9.1	2.5	16.7	0.8	-4.9	-10.1	24.9	NaN	NaN	NaN	NaN	NaN	NaN
AmbionRNASpike4_918_REVCOMP-S	-10.5	-18.8	8.2	-3.2	-18.1	-22.6	-20	-11.1	-30.2	-23.9	-1.9	-13.6	NaN	NaN	NaN	NaN	NaN	NaN
AmbionRNASpike4_EC15-S	-0.1	8.3	8.1	-48	-6.2	29.2	-2	3.3	-4.6	-10.7	-0.7	10.3	7	4	0.7	25	8.5	10.7
AmbionRNASpike4_EC15_REVCOMP-S	-37.9	-41.7	-12.7	-31.3	-31.6	-26.8	-20	-18.4	-27.9	-16.4	-9.1	-6.9	NaN	NaN	NaN	NaN	NaN	NaN
AmbionRNASpike5_931-S	-15.3	-6.7	-18.1	14.5	-6.2	16.7	-14.7	16.1	-13.1	19.7	0.9	20.6	12.6	6.6	-8.8	6.7	20.3	26.1
AmbionRNASpike5_931_REVCOMP-S	2.3	-2.2	5.7	-6.9	21.8	12.9	-15.4	16.6	0.6	-6.6	2.7	2.3	NaN	NaN	NaN	NaN	NaN	NaN
AmbionRNASpike5_EC17-S	9.3	-7.1	-18	22.2	32.5	-0.5	3.8	24.2	-5.2	4.1	6.7	12.3	28.3	-6.2	4.6	5.1	-8.8	23
AmbionRNASpike5_EC17_REVCOMP-S	15	8.3	4.8	2.5	33.5	10.9	7.6	-10.4	-8.7	15	6.7	-5.5	NaN	NaN	NaN	NaN	NaN	NaN
AmbionRNASpike6_688-S	-20.7	-18.4	-8.8	-8.9	-33.4	-25.6	-15	-22.3	-16.4	-24.8	-14.2	-24	-7.6	-8.9	-11.2	-13.6	-4.2	-13.1
AmbionRNASpike6_688_REVCOMP-S	2.6	-6.3	0.9	9.5	-3.6	-11.8	-24.1	-5.8	-0.3	8.9	8.6	-22.1	NaN	NaN	NaN	NaN	NaN	NaN
AmbionRNASpike6_EC13-S	32.7	34.8	17	0.1	22.2	13.9	17.6	17	8.9	9.4	34.6	10.6	28.9	30.2	44.7	36.1	25.7	20.5
AmbionRNASpike6_EC13_REVCOMP-S	-7.4	20.4	-38.5	10.4	-0.2	2.8	-18.6	10.1	-8.9	10	1.7	-10.6	NaN	NaN	NaN	NaN	NaN	NaN
AmbionRNASpike7_1334-S	30.8	43.2	16.9	20.1	5.8	13.9	15.8	28.8	21.2	30.2	34.1	16.8	18.7	39.5	28.4	22.4	29.3	15.5
AmbionRNASpike7_1334_REVCOMP-S	6.5	18.8	-11.7	-22.6	-18.6	-11.7	-12.2	-11.5	-15.8	-15.3	-5.5	-5.7	NaN	NaN	NaN	NaN	NaN	NaN
AmbionRNASpike7_EC18-S	5	-9.4	-13	-17.1	0.9	0.7	-5.5	-5.1	-15.7	6.5	-11.5	10.2	2.9	6.4	-9.8	-10.5	18.5	0.3
AmbionRNASpike7_EC18_REVCOMP-S	-5.3	-20.9	-2	-23.2	-4.5	-8	-23.5	-20	-4.7	-23.6	-1.9	-18.6	NaN	NaN	NaN	NaN	NaN	NaN
AmbionRNASpike8:1-70-S	-21.4	8.8	-35.3	-5.5	-16.2	-14.5	-26.2	-34.5	-12.8	-8.4	-12.2	-16.3	NaN	NaN	NaN	NaN	NaN	NaN
AmbionRNASpike8:1501-1570-S	-17.1	-21.7	-25.1	-34.8	-16.2	-0.3	-11.7	-28.6	-20.2	-9.7	-35.3	-18.4	NaN	NaN	NaN	NaN	NaN	NaN
AmbionRNASpike8:1901-1970-S	-5.5	5.6	-5	6.2	-12.3	-6.3	-7.3	15.9	-11.5	-2	-15.5	-17.9	NaN	NaN	NaN	NaN	NaN	NaN
AmbionRNASpike8:801-870-S	9.4	13.1	15.3	10.9	16.8	28.6	7.6	20.8	19.9	14.6	18.2	6.7	NaN	NaN	NaN	NaN	NaN	NaN
AmbionRNASpike8_1800_a_14_0-S	-16.2	-11	-14.6	2.4	-5.9	7.2	6	-4.3	-0.5	-9.7	-5.1	3.4	NaN	NaN	NaN	NaN	NaN	NaN
AmbionRNASpike8_1800_a_14_1-S	6	-1.8	-11.9	-0.6	-10.2	-8.6	-5.9	19.7	23.8	-8.3	-1.9	17.4	NaN	NaN	NaN	NaN	NaN	NaN
AmbionRNASpike8_1800_a_14_2-S	6.5	29.1	-6	2.1	25.5	12.2	27.3	19	22.6	27.7	-1.3	2.5	NaN	NaN	NaN	NaN	NaN	NaN
AmbionRNASpike8_1800_a_21_0-S	-6.5	-2.9	10.2	-3.8	-25.8	-13	-23.3	-6.9	-13.6	-13.2	-10.9	-14.4	NaN	NaN	NaN	NaN	NaN	NaN
AmbionRNASpike8_1800_a_21_1-S	-4.6	6.2	38.2	1.2	-2.4	9.8	-0.1	11.6	16.7	26.4	12.6	30.4	NaN	NaN	NaN	NaN	NaN	NaN
AmbionRNASpike8_1800_a_21_2-S	4.1	-0.5	19.7	8.6	17.6	-2.6	4.3	11.5	-9.8	21.2	5.4	-12.9	NaN	NaN	NaN	NaN	NaN	NaN
AmbionRNASpike8_1800_a_28_0-S	-22.7	0.7	-14.4	5.6	6	1.2	-4	-12.6	5.9	4.3	8	7.3	NaN	NaN	NaN	NaN	NaN	NaN
AmbionRNASpike8_1800_a_28_1-S	-6.8	0.3	1.4	-25.4	3.1	1.9	-23.3	-13	-1.9	-17.4	-1.8	-4.6	NaN	NaN	NaN	NaN	NaN	NaN
AmbionRNASpike8_1800_a_28_2-S	5.7	-4.2	1.8	6.7	2.2	14.6	-7.6	4.7	0	9.6	10.6	20.7	NaN	NaN	NaN	NaN	NaN	NaN
AmbionRNASpike8_1800_a_35_0-S	-5.8	15.9	-17.6	23.8	7.8	21.6	4.6	-4.1	-7.5	3.1	8.9	1.6	NaN	NaN	NaN	NaN	NaN	NaN
AmbionRNASpike8_1800_a_35_1-S	-29	-42.7	-23.3	-34	-36	-35	-27.5	-40.3	-19	-27.7	-30.2	-29.1	NaN	NaN	NaN	NaN	NaN	NaN
AmbionRNASpike8_1800_a_35_2-S	-14.2	-9.6	-7.7	12.7	-3.7	-17.9	5	-2.5	-24.1	5.9	-7.6	-0.6	NaN	NaN	NaN	NaN	NaN	NaN
AmbionRNASpike8_1800_a_42_0-S	-13.9	-15.7	-5	-3.1	-14.5	1.1	-14.8	-32.9	-20.6	-16.4	6.6	1.9	NaN	NaN	NaN	NaN	NaN	NaN
AmbionRNASpike8_1800_a_42_1-S	-11.4	-28.4	-25.2	-16.5	-9.4	-32.9	-25	-33.4	-17.4	-19.8	-19.2	-17.9	NaN	NaN	NaN	NaN	NaN	NaN
AmbionRNASpike8_1800_a_42_2-S	3.8	-10.4	-10.8	-3.8	-3.4	-8.3	-11.5	-23.8	-22.8	-23.2	-23.3	-32.1	NaN	NaN	NaN	NaN	NaN	NaN
AmbionRNASpike8_1800_a_49_0-S	19	-1.4	-0.3	-18.1	12.9	-1.5	-7.9	3.1	-8.1	11.3	-2.8	-6.9	NaN	NaN	NaN	NaN	NaN	NaN
AmbionRNASpike8_1800_a_49_1-S	2.1	-12.9	5.6	23.6	14	-13.7	3.5	-5.6	-6.9	4	-0.8	4	NaN	NaN	NaN	NaN	NaN	NaN
AmbionRNASpike8_1800_a_49_2-S	-8.4	-19	8.7	-5.7	3.8	-19.8	-21.5	-14.9	2.4	-25.6	-8.3	-3.3	NaN	NaN	NaN	NaN	NaN	NaN
AmbionRNASpike8_1800_a_56_0-S	6.1	-1.1	-2	2.7	-24	6	-9.6	-24.7	-11.7	2.9	-5.6	3.8	NaN	NaN	NaN	NaN	NaN	NaN
AmbionRNASpike8_1800_a_56_1-S	36.3	37.4	18.5	13.7	28	22.1	12.1	38	30.3	27.7	29.4	29.4	NaN	NaN	NaN	NaN	NaN	NaN
AmbionRNASpike8_1800_a_56_2-S	-10.9	-3.9	-11	10.6	-9.5	3	-16.6	12.9	-7.8	-12.8	-1.6	-10.9	NaN	NaN	NaN	NaN	NaN	NaN
AmbionRNASpike8_1800_a_63_0-S	50.5	48	27.7	47.3	32.7	26.6	36.9	66.1	26.4	26.4	33	42.9	NaN	NaN	NaN	NaN	NaN	NaN
AmbionRNASpike8_1800_a_63_1-S	-8.7	-18.2	0.8	-6.2	-20.1	-10.5	-6.7	-24.2	2.6	12.8	-18.4	-6.8	NaN	NaN	NaN	NaN	NaN	NaN
AmbionRNASpike8_1800_a_63_2-S	16.2	26.6	33.8	18.6	17.6	5.1	14.9	2.6	30.5	8.5	7.2	14.1	NaN	NaN	NaN	NaN	NaN	NaN
AmbionRNASpike8_1800_a_7_0-S	-12.6	-6.6	0.4	-14.8	-21.7	-7.3	-16.2	-17.5	-16.7	-1.7	-4.5	11.1	NaN	NaN	NaN	NaN	NaN	NaN
AmbionRNASpike8_1800_a_7_1-S	-17.9	-31.7	-25.1	-3.9	-4.3	-19.4	-6.6	-35.4	-18.5	-20.8	-11.2	-32.4	NaN	NaN	NaN	NaN	NaN	NaN
AmbionRNASpike8_1800_a_7_2-S	-11.8	-29.7	-27.6	-17.8	-15.4	-35.1	-28.4	-16.6	-25.7	-17.4	-23	-6.9	NaN	NaN	NaN	NaN	NaN	NaN
AmbionRNASpike8_1800_d_12_0-S	-1.1	-12.1	-21	-18.1	-13.2	-14.1	-13.2	-19.9	-0.3	-10.7	-3.2	-10.3	NaN	NaN	NaN	NaN	NaN	NaN
AmbionRNASpike8_1800_d_12_1-S	20.9	27.8	17.5	9.1	11.4	36.6	39.7	19.9	19.4	47.7	30.4	29.5	NaN	NaN	NaN	NaN	NaN	NaN
AmbionRNASpike8_1800_d_12_2-S	-25.9	-21.3	-13.2	-16.6	-9.1	-26.6	10.2	-8.3	-5.3	-10	13.5	-15.4	NaN	NaN	NaN	NaN	NaN	NaN
AmbionRNASpike8_1800_d_15_0-S	7.9	10.2	11.7	14.6	0.6	-5.2	-9	4.5	12.7	-5.4	0.7	-16.9	NaN	NaN	NaN	NaN	NaN	NaN
AmbionRNASpike8_1800_d_15_1-S	-6.4	-14.7	1.2	15.7	12.2	8.7	9.7	-1.4	19	-10.5	5.1	1.5	NaN	NaN	NaN	NaN	NaN	NaN
AmbionRNASpike8_1800_d_15_2-S	-20.1	-24.7	-13	-10.3	-8.4	-22.7	-28.7	-12.3	-13.8	-13.1	-26.5	-13.7	NaN	NaN	NaN	NaN	NaN	NaN
AmbionRNASpike8_1800_d_1_0-S	-9.3	-2.6	-1.3	-7.1	-14.6	-9.2	-16.5	-13.3	-5.5	-4.7	-16.3	-13.5	NaN	NaN	NaN	NaN	NaN	NaN
AmbionRNASpike8_1800_d_1_1-S	-15.2	-9.9	-18.5	-11.7	-10.8	-19.9	-18.8	-0.1	-10.8	-9	1.7	-27.4	NaN	NaN	NaN	NaN	NaN	NaN
AmbionRNASpike8_1800_d_1_2-S	-3.1	-7.9	3.1	1.2	7.6	0.2	-8.1	-13.7	-1.5	19.3	3.6	9.9	NaN	NaN	NaN	NaN	NaN	NaN
AmbionRNASpike8_1800_d_2_0-S	-23.1	21.5	-26.4	4.4	-15	-22.8	4.4	-4.1	6.5	-2.2	-13.5	8.9	NaN	NaN	NaN	NaN	NaN	NaN
AmbionRNASpike8_1800_d_2_1-S	-10.2	-22.5	-10.6	-21.2	-20.6	-9.3	-18.5	-10.7	-18	-5.4	-21.8	-25.7	NaN	NaN	NaN	NaN	NaN	NaN
AmbionRNASpike8_1800_d_2_2-S	-14.9	-9.4	-21.2	-29.4	-11	-23	-22.6	-17.5	-25.1	-14.7	-12.9	-21.8	NaN	NaN	NaN	NaN	NaN	NaN
AmbionRNASpike8_1800_d_30_0-S	-7.6	-19.4	-16.2	-4.7	-20.7	12.9	3.5	-15.3	8.1	-13.8	-6.8	-6.3	NaN	NaN	NaN	NaN	NaN	NaN
AmbionRNASpike8_1800_d_30_1-S	43.6	33.8	22.5	34.6	21.9	9.3	40.1	26.2	23.8	16.4	34.7	62.3	NaN	NaN	NaN	NaN	NaN	NaN
AmbionRNASpike8_1800_d_30_2-S	-27.3	-14.2	-13.1	-27.7	-26.9	-11.3	-6.1	-23.6	-19.4	-22.8	-15.1	-18.6	NaN	NaN	NaN	NaN	NaN	NaN
AmbionRNASpike8_1800_d_3_0-S	-5.6	-30.2	-12.4	8.4	-6.3	-16.3	-3.4	-15.3	-4.2	-8	-19.2	-3.5	NaN	NaN	NaN	NaN	NaN	NaN
AmbionRNASpike8_1800_d_3_1-S	-21.8	-10.5	-13.1	-31.9	-18	-17	-17.3	-15.5	-5.9	-6.3	-14.2	-10.5	NaN	NaN	NaN	NaN	NaN	NaN
AmbionRNASpike8_1800_d_3_2-S	10.3	-0.5	23.9	-16.1	2	5.6	-18.8	8.9	8	14.6	17.6	10.1	NaN	NaN	NaN	NaN	NaN	NaN
AmbionRNASpike8_1800_d_6_0-S	10.7	11.9	7.8	-3.7	29.5	1.6	21.4	11.9	22.9	23.2	16.9	6.9	NaN	NaN	NaN	NaN	NaN	NaN
AmbionRNASpike8_1800_d_6_1-S	12.4	15.3	-5	8.7	-5.9	8.1	-0.6	3	15	9.7	14.2	3	NaN	NaN	NaN	NaN	NaN	NaN
AmbionRNASpike8_1800_d_6_2-S	-20.2	-10.4	-2.9	-4.4	-20.7	-24.7	-20.4	5.7	1.8	-15.1	-38.2	-7.8	NaN	NaN	NaN	NaN	NaN	NaN
AmbionRNASpike8_1800_d_9_0-S	-3.5	-10.8	-5	-14.4	-3.5	3.1	1.4	-4.5	-6.4	-3.4	1.3	9.5	NaN	NaN	NaN	NaN	NaN	NaN
AmbionRNASpike8_1800_d_9_1-S	-22.8	-6.5	7.1	-23.5	-15.2	-10.4	-12.5	8.5	-19.9	-18.8	-3.3	-4.3	NaN	NaN	NaN	NaN	NaN	NaN
AmbionRNASpike8_1800_d_9_2-S	-14.4	-7.7	-9.2	-6.5	3.7	6.9	-5.7	-11	2.6	2.8	-4.7	-24.4	NaN	NaN	NaN	NaN	NaN	NaN
AmbionRNASpike8_EC5-S	25.1	7.4	30.3	34	0.4	23.6	-9	8.1	9.4	6.5	5.2	-8.7	14.1	-1.9	4.7	-1.9	7	-1
AmbionRNASpike8_EC5_REVCOMP-S	-4.5	-10.8	6.3	-0.4	-3.4	-5.6	-16.6	-0.5	-10.2	4.8	16.4	6.9	NaN	NaN	NaN	NaN	NaN	NaN
AmpR-S	21.3	2.5	15.2	-22.4	8.4	-0.3	8.1	5.9	1.8	-4.3	14	2.9	-4	-2	-4.9	-8	3.4	1.8
CDKN2A_p16_Ink4a_136-S	10.9	-0.3	16.6	18.7	-0.6	26.3	5.7	-3	-8.4	-2	-9.2	-2.4	12.7	-8.3	8.7	-3.6	16	11.2
CMVpromoter-S	-23.1	-14.7	-17.1	-29.8	-19.7	16.4	-11.7	-17.2	-5.7	-18.3	-11.1	-20.7	-7.9	-14	-6.5	-18	-22.3	-4.2
Cre-S	-14.6	-15	-11.3	-30.9	-11.2	-40.7	-19.4	0.9	-10	-19.7	-22.3	-8.5	-20.7	-20.9	-4.5	-15.2	-18.6	-15.3
FLP1-S	-31.5	-28.1	-19.4	-30.1	-25.7	-39.3	-16.2	-30	-15.2	-29	-37.2	-20.8	-22.4	-20.2	-14.8	-20	-24.8	-17.7
GFP-S	-18.8	5	4.4	-6.2	-9	-10.8	-8.5	-9.1	-12.6	11	-20.6	-13.9	-0.6	-1.5	-18.4	-3.2	3	-2.7
GI_10946639-S	307.8	305.4	309.2	287.7	346.4	301.9	303.6	335.5	298.4	300.6	238.3	263.4	308.4	357.8	311.7	374.7	365.4	385.4
GI_11079652-S	-6.3	-3.3	8.7	8.7	-10.5	12.2	19.1	4.4	14.4	34.9	6.3	17.8	15.6	23.3	10.3	-9.7	22.9	24.2
GI_11276064-S	4912.3	2934.2	3329.8	4930	4078.9	3828.8	10141.1	4495.4	5331.9	7283.8	7159.2	5347.6	5209.1	6328.2	4582.8	5132.5	5914	5049.8
GI_11464980-S	12.8	6.9	0.9	-2.6	5.5	8.1	19.8	6.2	-2	7.5	14.1	16.1	22.1	7.5	2.3	6.7	14.7	19.7
GI_12313876-S	115.6	122	90.1	109	55.3	73.7	102.7	79.5	433.6	447	250.4	474.6	160.6	195.7	157.7	276.6	275.9	334.8
GI_13385049-S	16.5	26.7	21.8	19.3	-0.6	27.6	1.9	24.2	35.2	17.3	26	1.8	59.7	53.1	34.4	56.7	45.9	64.3
GI_13385225-S	9.2	-11	1.5	9.5	11.3	2.3	-3.2	-19.7	0.4	-1.3	-1.8	-12	9.5	14.6	6.2	2.7	12.5	27.9
GI_13385759-S	-9.1	-28.4	-17.9	-17	-10.1	-6.4	-23.6	4	12.2	-29.9	-7.4	5.7	2	-3.4	2	-20.2	-17.6	-3.6
GI_13385837-S	-20.3	-18.8	-12	-17.2	-12.3	-35.8	-15.3	-1.9	-13.5	-7.4	-31.9	1.1	-11.1	-12.6	-6.6	4	-16	-12.4
GI_13386213-S	42.3	24.1	44.2	13.6	40.5	33.5	31.5	71.6	31.6	58.2	1.4	19	26.6	19.1	40.9	23.6	24.3	41
GI_13386343-I	12.8	-1.5	2.6	-7.6	17.7	-3	-1	17	10.7	8.3	11.9	11.7	18.2	1.8	31.6	37.9	21.4	35.5
GI_13386391-S	-6.6	21.8	-1.8	-9.6	-19.2	-13.8	12.2	12.7	-3.2	-7.9	-2.7	-11.7	-8.4	-9.4	-21.5	-10.8	-15.8	-19.4
GI_13386431-S	2.7	-5.5	-7.8	3.7	-0.9	2.7	-17.7	-2.3	-16.2	3.4	-3.7	-3.5	-1.8	-6	0.7	4.2	1.4	13.3
GI_13386435-I	6	-11.9	-10.8	-8.5	-5.5	-7.8	-1.9	-7.9	-6.9	-1.5	-18.2	-8.6	4.4	-1.1	-6.3	5.7	24.2	5.9
GI_13507613-S	-12.5	-2.5	-4.8	-27.4	-20.8	-4.6	2.2	-9.5	4.7	0.3	16.7	-11.2	26.3	16.5	11.7	20.8	19.2	31.4
GI_13507625-S	2191.3	1985.8	2433.1	2138.6	2253.1	2458.2	3217.6	2720	2058.5	2109.9	3069.8	2306.9	6730.4	6070.7	6526.7	4158.5	4314.3	3917.8
GI_13507693-S	-9.6	-23.1	-3.5	-14.9	-20.1	-21	-19.6	-17.2	-16.7	-15.2	-12.4	-22.7	-11.4	5.2	16.5	-2.3	-1.7	13.9
GI_13654250-S	-29.9	-9	-36.3	-34.4	-30.7	-38.2	-28.3	-2.5	-25.8	-34.4	-34.8	-28.1	-18	-19.4	-11.9	-22.6	-20.7	-20.9
GI_13654299-S	-3.3	2.3	-18.1	3.2	15.7	-27.3	-5.6	-11.9	9.7	-2.9	-8.2	0	1.6	-6.8	-1.9	-4.1	2.1	3.8
GI_13878198-S	20.4	3.9	23.1	14.2	3.3	-14.3	9.5	7.9	25.4	5.4	23.8	5	10.2	9.1	12.9	5.6	10.8	7.4
GI_13937344-S	16.4	21.7	25.9	38.2	33.1	43.7	23.8	48.8	54.6	34.5	40.9	33.8	12	26.6	21.2	32.3	31.3	11.3
GI_13937346-S	4.5	6	20.7	47	26.2	23.3	5.1	23.8	38.6	32.9	42.6	42.9	3.3	22.3	17.1	36.3	17	19.5
GI_14149646-S	17920.6	16809	16005	16939.4	19285.2	16830.1	20007.6	18249.6	17279	16192.2	17286.1	18645.9	13228.3	13350.2	12537.8	13819.3	15786.4	14642.8
GI_15217192-S	77.7	105.2	101	61.4	74.3	109.7	102.9	84.7	50.4	81.6	81.3	94.2	46.7	59	52	55.2	46.1	59.9
GI_15808993-S	2529.9	2189.5	2029.4	2119.6	3604.9	3534.8	2877.7	3443.8	2268.4	3629.2	2493.1	2751.7	6246.6	6568.3	5773.1	4388.3	4714.9	5848.6
GI_16716536-S	15.2	15	25.6	37.2	23.5	44.2	40	31.3	21.3	21.3	8.8	49.7	19.9	20.2	11.1	25.6	22.1	33.6
GI_16716540-S	-34	-20.3	-11.5	-28.7	-30.2	-13.6	-29.3	-19.1	-36.9	-24	-11.6	-35.7	-1	-24.1	-18.2	-20.9	-12.2	-16.5
GI_16716542-S	-19.4	-10.4	-18.6	-8.7	-14.4	-13.7	-25.2	-25.6	-11	-17.3	-25.7	-30.8	-19.3	-2.6	-15.2	-7	-9.1	-0.6
GI_16716544-S	5.1	-16.2	5.3	-5.9	-1.1	-6.1	16.2	11.5	-9.3	11.1	-5.6	24.1	-2.9	-11.7	22.7	2.1	-4.9	-13.4
GI_16716546-S	-17.3	-17.5	-15.9	10.7	-19.7	4.5	-15.4	-20.1	-14.6	-15.5	1.7	-25.7	1.7	-0.6	6.5	0.8	-5.9	-4.4
GI_16716556-S	-3.2	0.9	-7.6	-22.3	-8.7	-1.4	14.5	-12.5	-17	8.1	-9.6	6.1	11.2	1.7	-16	-9.2	16.7	-17.9
GI_16716558-S	10.5	-10.1	4.9	10.3	-12.7	-7.5	10.8	5.1	3.3	42.7	2.9	0.7	1.1	-14.6	-13.2	-2.8	3.9	0.8
GI_16716562-S	-3.1	-10.6	5.6	-28.3	-38.2	-30.7	-44	-28.5	-35.8	-15.7	-36.2	-20.2	-1.1	-13.5	-6.1	-16.2	-13.7	-18.8
GI_17432434-S	1.5	-9	10.1	-8.7	16.3	-8.4	-14.4	-0.6	-1.9	-6.3	-0.1	-20.9	6.6	-7.6	-8.1	11.9	-0.6	-18.2
GI_18079338-S	3882	4154.7	4021.5	3875.5	3734.8	3990.6	3479.8	4230.1	3901.7	4907.8	4204	4192.3	5988.6	6188.4	5242.7	4550.9	4669.9	4588.7
GI_18093091-S	277.1	350.2	304.3	344.5	318.6	301.8	343.3	369.9	257.6	329.3	357.1	309.2	793.2	692.9	706.5	672.4	621.7	620.4
GI_18859610-S	-7.5	13.3	-15	-17.4	-15.9	-7.1	-5.9	-5	9.1	-14	-19.9	-3.3	4.2	-10.3	21.9	1.2	-11.6	-5.5
GI_18875389-S	93.2	105.2	78.1	87.9	59.5	50.4	45.3	51.3	76.6	30.1	65.6	48.9	139.6	112.7	99.6	120.2	149.2	137.9
GI_19111151-I	415.1	446.3	463.8	474.8	471.5	453.8	424.6	473.6	481.6	496.3	493.2	484.4	625.2	589	582.3	559.8	620.3	686
GI_19527057-S	238.3	289.1	261.7	227.7	273.4	325.2	188	315.5	238.8	302.4	242.7	260.5	370.3	344.6	421.6	337.6	355.3	371.1
GI_19527195-S	1998.2	1845.6	1749.2	2319.4	1580.4	1538.1	2454.5	1794.7	1731.8	1797.9	2155.7	2031.4	4001.7	4636.2	3578.2	4411.2	4051.1	4543.6
GI_20270282-I	24.1	-9.9	-4.3	31.2	8.4	-5.3	12	6.1	6.3	-0.8	5.6	4.5	15.4	13.7	15.6	7.7	6.6	17.4
GI_20340769-S	-4.8	2.8	-0.6	4.1	9.1	-23.4	-2	-13.6	-7.3	3.6	-2.6	7	1.6	-1.2	10.2	7.5	10.9	-5.9
GI_20341371-S	9.7	-4.7	12.8	1.9	7	29.6	3.7	12.3	15.8	45.1	29	14.4	6.7	-1.9	-0.3	9.3	5.6	-5.1
GI_20341765-S	-1.7	21	12.5	32.2	24.9	12.5	19.2	18	9.4	21.8	27.4	19.1	20	23.9	13.9	17.4	22.5	20
GI_20342513-S	-17.1	3.4	-26.5	-16.7	-7.2	-16.6	1.2	-9	-5.7	-2.6	-19.3	-19.4	-0.5	-11.4	-13	12.8	-9.2	-5.5
GI_20342843-S	-25.9	-3.1	-7.2	-21.2	-20.5	-17.5	-7.7	-27.3	-29.2	7	-3.9	1.3	-17.9	-17.5	-17	0.9	-14	-20.3
GI_20342867-S	-17	-9.6	-14	-20.9	-5.6	12.1	-2.7	-19	0.9	-32.1	-12	-25.1	-10.3	-15.8	-10.5	-9.4	-18.9	-18.8
GI_20343299-S	6.1	-6.9	13.5	-4.3	24.2	1.2	12.1	21.3	8.4	12.9	1.7	-0.8	-1.6	12.3	2.2	0	13.4	2.5
GI_20344102-S	-15.6	21.1	1.3	-6.8	10.2	3	-9.1	-7.8	-15.4	-25.6	-26.7	-11.8	-10.6	-12.7	-4	-6.1	-3.3	-16.9
GI_20345305-S	-22.9	-20.9	-25.7	-10	1.5	-37.5	-18.9	-27.6	2.5	-38.4	-25.5	-12.8	-4.4	-24	-10.3	-14.8	-6.7	-11.5
GI_20346926-S	-22	-18.2	-25	-26.1	-38.7	-32.4	-20.4	-22.6	-31.3	-5.9	-34.8	-37.3	-14.3	-15.8	-15.7	-8	-20.5	0.8
GI_20346962-S	-7.8	5.4	3.2	-12	-5.1	-14.7	-6.7	0.7	-9.9	7.3	5.2	-6.1	5.8	18.8	6.2	-3.3	-11.2	-14.9
GI_20347007-S	-13.2	-34.5	-19.6	-9.3	-24.8	-18.5	-0.7	-16.8	-19.8	-13.1	-18.7	-31	-20.5	-21.2	-23.6	-10.1	-9.3	-14
GI_20347072-S	9.2	4.8	5.8	-1	7.1	-1.3	-1.8	-19.7	-0.9	-5.3	-15.2	-9.9	-8.9	3.8	-0.3	-10.7	0	-10.6
GI_20347212-S	-32.1	-8.2	-34.2	-18.6	-9.3	-33.8	-25.1	-24.9	-9	-8.8	-18.6	-10.1	-16.9	-12.5	-11.7	-20.2	-3.4	-14.7
GI_20347291-S	-6.9	1.1	1.1	-8.4	-17.6	-17.9	-13.8	13.4	-4.6	6.1	-8.6	-6.9	-14.5	-10.6	-6.5	-9.2	-6.5	-11.2
GI_20347917-S	34.5	49.1	32.2	56.2	43.1	37.2	35.8	34.1	38.8	65.4	21.9	23	39.7	36.4	45.6	50.9	40.2	49.3
GI_20348088-S	-26.3	-27	-23.2	-21.5	-16.6	-32.6	-19.4	-38.3	-18.7	-48.1	-15	-12	-12	-8.5	-8	-20.6	-19.5	0.4
GI_20349021-S	-11.6	0.4	2.4	11.1	0.2	0.7	26.3	-1.9	-0.5	7.8	-7.2	16.9	25.7	10.1	35.1	25.3	20.9	17.5
GI_20349082-S	16.2	-9.2	-8.2	3.1	24.2	12.4	10	14.1	6.7	3.2	12.4	5.3	16.8	34.2	21.8	15.1	12.7	13.9
GI_20799906-S	964.3	1109.9	1063.3	1008.9	1211.5	1090.3	1116.4	1346.4	1201.4	1392.1	797.6	1192.6	3384.9	3603.9	3320.6	2504.7	2758.1	3225.8
GI_20819491-S	7.1	19.1	17.3	19.2	7.5	15	18.6	7.5	18.2	2.5	1.9	20.3	-5.5	-4.2	9.4	-10.4	16.3	7.8
GI_20819569-S	14	-16.7	0	-9	8.3	30.5	-6.1	16.5	15.9	27.9	-7.3	11.6	-2	4	22.1	20.9	13.2	6.2
GI_20819684-S	1.1	6.4	8.6	5.7	-10.3	16.8	10	11.8	11.5	9.7	4.8	-0.8	15.2	6.1	-0.4	4.5	5.6	-5.3
GI_20819699-S	172.6	130.3	130.8	70.5	66.6	82.8	98.7	50.9	72	93.4	135.9	62.2	147	75.7	138.5	123.8	100.4	95.4
GI_20819776-S	-35.4	-29	-38.2	-10.1	-1.7	-25	-25.6	-17.4	-15.8	-28.5	-31.5	-28.2	-17.5	-19.3	-16.1	-19.2	-16.1	-6.4
GI_20820414-S	8.5	-15.5	6.9	-5	-7.6	-26.6	-4.5	-2.8	-9.2	-5.9	-3.1	-20.4	-5.6	0	-7.9	-10.5	-20.2	-6.5
GI_20820475-S	11.3	6.1	18	25.8	2.4	-6.4	14.2	3.7	11.4	10.2	24.3	-0.7	0.5	6.8	18	15.6	7.4	-10.5
GI_20820876-S	13.9	-6.7	38.1	18.8	17.2	-0.7	28.1	-6.3	2.1	24.2	21.5	12.3	37.5	20.1	31.7	18.3	23.3	7.3
GI_20821030-S	-14.6	-9	-1.4	-19	-31.4	-9.4	-4.4	18.9	-22.5	7.4	-13	-5.4	2.1	-9.1	1	17.9	15	5.7
GI_20821319-S	9.8	31	2.3	16.2	-0.1	29.8	26.9	2.8	12.3	14.2	13.3	19.9	14.7	-0.9	11.6	-3.8	10.4	22.9
GI_20821563-S	13.3	-6.9	-32.7	-27.7	-21.8	-2.3	-2.5	-7.1	-2.1	-22.2	-30.7	-10.5	-2.9	-2.7	-2.2	-1.6	-0.1	2.3
GI_20822980-S	-10.9	16.5	-20.9	12.7	-5	9.1	-9	19.5	0.5	6.9	-12.4	18.1	NaN	NaN	NaN	NaN	NaN	NaN
GI_20823095-S	28.1	9.3	16.4	23	16.9	30.5	29.8	11.4	20.4	20.5	28.2	26.3	NaN	NaN	NaN	NaN	NaN	NaN
GI_20823587-S	-20.4	-16.8	-6.5	-9	7.2	-15.1	-11.7	-17.8	-21.5	-14.7	-4.2	-12.4	14.4	11.1	5.8	5.6	18.7	17.4
GI_20824491-S	-14.7	-17.3	-26.8	-12.7	-18.7	-15.1	4.1	-15.9	-32.8	-29.6	-18.8	-30.5	-5.1	-21.3	-19.7	-20.3	-16.5	-22.9
GI_20824723-S	0.2	2.2	8.5	4.4	-16.4	-17.7	9.9	1.4	1.1	-2.4	-0.4	14.9	-7.9	8.5	10.3	20.6	7.2	-1.6
GI_20825074-S	6	-18.2	-31.9	-27.4	-8.9	-27.2	-12.2	-17.4	-18.1	-21.3	-33.6	2.3	-9	-20.7	-21.2	-15.5	-17.1	-17
GI_20825136-S	21.3	51	31.9	15.7	57.8	57.6	39.9	49.9	52.3	36.7	53.2	43	34.5	43.9	26.8	25.7	48.2	27.9
GI_20825167-S	2114.6	1820.8	1516.8	2133.5	1534.1	1354.4	2241.6	1522.7	1599.5	1911.2	1908.3	1568.8	2219.6	2103.4	2037.5	2240.9	2304.2	2390
GI_20825394-S	10.1	24.7	21.7	29.4	35.7	26.1	27.7	26.4	35.8	11.5	17.4	26.1	28	17.5	25.2	19.5	18.4	32.7
GI_20825812-S	7.3	14.6	10.3	1.1	-17	-10	0.3	11	2.7	-7.3	1.7	19.8	23.6	11.2	-14.7	2.1	-12.3	6.1
GI_20825931-S	-15.1	5.7	9.6	7.4	4.5	12.3	5.3	37.3	14.3	15.2	3.4	3.8	-5.9	4.8	4.6	5.1	-7.1	10.8
GI_20826103-I	-9.7	-16.5	-25.6	-18.2	-0.2	-13.2	2.6	-25.2	-10.6	-7.9	-17.8	-19.8	7.5	3	1.9	-0.8	-15.8	-9.6
GI_20827166-S	-20.5	-0.1	-15.6	6	-25.5	-15.3	-27.1	-22.4	-8.2	-30.2	-26	-22.9	-20.7	-19.9	23.1	-17.4	-21.2	-6.4
GI_20827667-I	18.9	14.7	20.5	21.9	0.8	41.1	36.7	20.1	49.6	25	24.1	5.7	0	9.9	25.9	19.6	39.6	27.1
GI_20827678-S	23.9	31	26.5	9.8	-3.7	51.8	8.7	1.1	2.4	14.6	4.7	5.1	3.6	10.8	12.7	17.7	10.8	7
GI_20828583-S	-43.4	-34.5	3.2	-21.6	-30.7	-30.9	-21	-24.9	-28.6	-32	-33	-26.6	-17.3	-4.9	-11.8	-19.2	-0.9	-19.2
GI_20829200-S	190.8	213	226.9	174.3	223.8	196.2	200.2	255.3	182.7	205.5	221.5	212	279	287.5	270	231.1	250.6	246.6
GI_20829421-S	-17.3	-26.6	-23	-26.2	-26.7	-18.9	11.4	-10.9	-5.6	-23	-12.4	1.8	-0.7	-1.9	-3.9	25.3	13.9	4.7
GI_20830158-I	21	21.1	6.9	7.3	29	13.3	6	27.7	12.1	30.6	7.8	25.6	21.3	34.5	28.7	26.1	32.6	30.4
GI_20830923-I	28.2	52.1	27	2.5	46.2	20.9	25.9	21.5	26.4	24.6	15.6	13.4	13.7	9.7	24.6	2.7	10.7	17.9
GI_20831255-S	-5.2	3.6	-14.9	0.1	-4.6	-7.3	-22.9	-25.1	-7	-2.3	-15.7	-4.4	-20.6	-6.2	-6.7	-6.3	-22.2	-11.8
GI_20831561-S	-22.9	-15.5	-27.2	-27.9	-24.6	-25.8	-16.7	-4.8	-25.9	-16.2	-20.8	-20.3	-21.9	-23.4	-16.5	-20.7	-4.6	-21.3
GI_20831747-S	5.3	11.2	-7.2	-0.6	1.7	-1.2	-2.5	-9.4	9.1	24.2	-6.1	10	-10.9	18.4	-3.1	-0.1	10.2	0.5
GI_20832266-S	224.9	234	226.5	186.5	223.7	187.1	238.6	198.9	147.1	212	184.8	189.3	307.1	335.9	271.9	327.6	311.9	308.4
GI_20833064-S	10.3	-8.4	-20.5	-20.4	3.9	14.2	-24.5	-2.9	-3.6	-8.9	-17.1	-13.2	4	10	4.2	10	9.4	7.8
GI_20833855-S	-4.9	28.3	-3.8	5.1	10.9	12.8	7	7.5	-0.6	-2.8	-9.2	-19.5	10.2	0.9	0.7	16.1	0.9	-0.7
GI_20834093-S	9.7	34.9	2.3	29.2	29.8	22.4	3.2	31.6	17.5	17.9	30.2	4.9	147.4	155.9	111.6	94.8	126.8	97
GI_20834498-S	15.9	6.9	3.3	-0.8	-14.4	12.5	-4.2	-8.8	-3	13.9	-12.8	3.7	-4.1	-5	-5.4	-7.8	-0.1	-16.4
GI_20834927-S	12.7	39.9	15.8	23.9	22.4	49.6	30.6	20.5	34.1	13.5	14.3	35	21.2	11.9	38.6	17.1	26.8	32.1
GI_20835225-S	-12.3	-1.9	-42.3	-24.1	-2.6	-21.2	2.6	9.7	-9.6	5.4	-7.7	5.9	1.4	-3.1	-17.9	5.1	-10	4.6
GI_20837194-S	-9.3	-10	-25.8	2.8	-8.6	-1	-5.9	-14.2	-30.1	-15.7	-16.9	-15.6	3.1	-5.9	-1.7	-9.3	-9.8	-17.7
GI_20837296-S	-19.3	-21.4	-36.5	-19.2	-14.7	-14	-19.3	-7	-10.7	-9.3	-12.8	-23.8	-13.9	-1.5	-4.5	-7.5	-8.5	-19.3
GI_20839589-S	-0.4	-22.8	-20.8	-10.1	2.4	-1	-14.6	-4.8	15.6	-5.1	-9.5	16.9	3.9	0.1	-2.1	-0.7	0.1	1.3
GI_20839719-S	10.7	-11.2	-6.8	-22.2	-12.8	-15.4	-13.7	-1.5	14.8	12.6	-11.1	17.6	-9.8	-8.6	-5.8	-0.8	-3.5	-14.6
GI_20839722-S	-26.7	-7.4	-11.7	-30	-13.2	-11.2	-16.1	-10.8	-19.4	-18.1	-15.6	-21.5	-6.1	-2.8	-20.1	-11.2	-20.2	-9.6
GI_20839877-S	-6.2	-4.2	-21.1	-2.2	1.9	-16.6	-4.5	1	-2.6	-18.6	9.6	-17.1	-6.8	15.8	8.7	-0.4	-0.1	-4.4
GI_20840167-S	-14	-0.5	0.5	-3.6	-15.8	-3	-2.7	8.9	-1.9	-0.8	5	3.1	-11	-11.1	-3.5	-6.2	-4.9	-6.9
GI_20840413-S	16.3	-9	2.1	6.9	-13.1	2.2	11.8	-2.9	-18.7	-17.6	-9.4	-4.8	7.6	0.6	-2.4	10.8	-1.2	-5.4
GI_20840677-S	35.9	23.6	14.5	22.9	30.5	51.2	36.3	21.7	46.6	42.8	15.3	39.7	96.6	111.7	89.1	86.5	84.2	79.9
GI_20840808-S	-3.5	-1.3	-2	0.2	3.8	2.7	-4.1	25.3	15.7	3.2	14.4	-10.9	-19.2	1.6	9.1	-3.8	-7	3
GI_20841152-S	24	12.6	20.8	-1.5	26.6	34.3	41.9	22.3	21.4	25.1	11.4	2.3	10.1	22.5	0.1	14	9.8	10.6
GI_20841839-S	0.4	-11.1	0.9	-2.1	-20.4	-1.9	-8.7	5.6	-4.5	-11.2	-21.6	5	-3	-5.6	-6.5	0.3	33.6	1.7
GI_20841926-I	17.9	29.1	29	43	20.7	49.2	26.5	34.5	22.6	41.7	40.9	17.7	19.7	5.5	17	19.8	14	19.7
GI_20842227-S	-3	-0.3	10.9	-13.5	-1.6	2.4	-0.2	-4.8	1.7	4.7	1.3	-12.4	-13.2	-11.9	1.7	2.1	-6.1	0.1
GI_20842339-S	4.9	-7.3	-8.2	0.4	-8.9	4	-8.2	-4.4	6.6	27.8	-1.6	14.1	8.6	-13	-4.7	17	9.2	6
GI_20842529-S	1.1	-12.8	12.4	13.1	-22.8	-12.8	-7.5	26.7	14.3	24.9	7.4	17.1	-5.5	17.2	11	1.2	5.5	16.8
GI_20842752-S	23.7	25.8	14.7	21.4	7.2	37.1	9.7	-10.7	27.8	11.2	30.4	-5.6	-6.2	25.7	27.5	29.6	9.1	28.4
GI_20842806-S	-17	-8.9	-22.9	-14.7	1.5	-26.3	-4.2	-14	-12.6	7.7	-3.7	-18.6	-15.9	-14	-1.5	-21.1	-9.3	-16.5
GI_20842915-I	3	-17.7	-0.8	-5	-14.6	-10.5	-14.5	-6.3	9.3	13.2	-7.7	-4.9	-1.7	14.1	-6.3	-0.4	15.1	27.3
GI_20843362-S	12.6	15	-2.3	21.2	35.7	2.3	-3.3	-5.4	12.4	-8.1	2.4	-5.1	19.9	1.9	22.9	10.9	8.3	12.2
GI_20843806-S	67.5	35.5	50.9	31.2	55.5	16.4	72.4	39.7	16.8	47.3	59.1	14.8	40.9	26.2	58.2	44.2	38	32.4
GI_20844190-S	16.8	6.3	3.1	-18.8	0.2	34.7	1	-4.2	2.9	0	19.6	19.1	28.1	13.4	21.5	13.6	14.9	-2.9
GI_20844211-S	-15.5	17.1	10.2	-7.3	-11.3	21.5	4.1	2.9	-21.5	-5.2	13.6	1.3	-6	3	13.8	-6.5	3.6	-11.3
GI_20844232-S	-3.2	-10.5	2.7	3.7	12.3	-2.3	-3.9	-8.8	-6.6	-6.3	-17.8	5.5	-3.5	15.7	-1.5	2.8	1.9	21.5
GI_20844890-S	-19.3	-22.6	-29.2	-28.1	-2.6	-19.6	-27.2	-13.7	-12.7	-13.4	-19.5	-17.4	-21	-9.8	-19.1	-3.4	-11.8	-20.9
GI_20845203-I	-11.3	-7.5	18.9	10.3	3.9	-14.4	-20.8	-11.8	-16.7	-14.2	-7.9	-0.5	19.5	3.9	4.3	-4.3	-7.1	17.9
GI_20845497-S	47.3	82	60.5	58.2	52.5	71.1	59.7	77.5	69.1	45.8	65.2	79.1	48.5	55.9	39.4	59.9	45.2	57.5
GI_20846560-S	-11.1	-18	-10.1	-14.6	-20.7	-24.1	-12	-23	-15.8	3.2	-10.8	-17.4	-12.5	-14.3	-17.8	-19.2	-15.1	-10.6
GI_20846743-S	-14.4	-22.5	-5.7	-12.1	-7.6	-28.6	-12.4	-12.5	-5.5	-9.3	-16.7	-17.8	-3.7	-5.6	0	-8.4	-14.4	-18.3
GI_20847217-S	-8.7	1.5	-11.6	12.1	-8.3	-5.8	-5.4	-5.1	-14.2	-18.4	-0.7	-6.8	2	-1.3	-1.4	2.8	7.9	10.4
GI_20847334-S	8	2.7	3	23	-8.2	15.3	7.4	12.2	11.9	3	6.3	25.7	6.8	1.2	8.1	4.9	4.6	0.1
GI_20847562-I	-10.7	-18.2	-15.7	5.2	-15.2	-7.5	-1.8	-10.7	-28.6	-7	-12.5	-20.1	17.4	-17.7	-1.3	-6.9	-17.8	-4.7
GI_20848080-S	0.4	-7.2	-16.1	-4.5	-15.4	-10.7	-18	-10.1	-11.1	-26.2	-18.9	-10.3	NaN	NaN	NaN	NaN	NaN	NaN
GI_20848188-I	13.1	15.8	16.5	6.3	3.5	28.9	14.1	3.7	5.3	23.2	12.4	21.1	6.8	20.4	20.5	23.6	8.5	-2.9
GI_20848332-S	5.2	11.2	4.9	33.9	34.9	4.6	22.1	3.5	1.5	4.3	36.6	8.6	9.5	24.3	23.8	17.1	13.9	17.1
GI_20848800-I	0.8	16.9	-3.7	4.3	10.1	-18.9	-7.3	-3	11.5	-22.6	14.6	-6.1	7.2	5.9	-1.4	-1.7	-3.4	-11.7
GI_20848832-S	26.3	20.2	21.8	-24.2	17	29	25.1	14.4	16.5	10.1	17	0.5	16.4	4.9	3.5	22.8	14.4	6.7
GI_20849028-S	-8.5	8.6	9.3	6.5	1.5	6.7	14.2	16.5	3.3	0.9	26.8	15	31.3	7.4	15.7	21.6	29.6	15.3
GI_20849055-S	-15.4	1.4	0.7	15.3	-19.8	16.4	11	-4	-3.8	4.8	18	6.6	-4.5	1	-2	5.9	2.5	-1.5
GI_20849382-S	10.2	74.1	33.9	23.7	30.1	36.9	31.5	35	26.6	42.2	23	30.9	22.6	27.2	18.1	1.2	12.5	17.8
GI_20849972-S	1.9	-7.3	-16.2	-8.1	-1.4	1.1	11.6	6.3	-9.2	-0.7	4.5	-19.3	5.1	16.3	13.7	29.6	3.6	11.2
GI_20850043-S	22.8	31	12.1	24.4	21.4	16.4	33.7	54.7	32.9	14.3	35.5	29.9	32.3	30	8.3	31	27.6	27.3
GI_20850289-S	13.2	40.9	29	15.7	15.2	19	29.1	45	15.8	26.1	35.7	19.6	1.3	15.9	16.3	18.3	18.8	15.4
GI_20851448-I	170.6	163.3	202.1	187.2	136.1	113.8	145.6	132.3	192.3	219.6	227.8	209.3	295.2	319.1	279.7	305.8	309.6	302
GI_20853258-S	3.9	27	18.3	24.4	21.3	42.4	27	12.1	18	15.8	10.3	14.7	23.9	17.3	2.7	19.2	11.2	9.7
GI_20853286-S	9.7	21.1	5.6	5.6	9.3	3.6	-4.2	-3.7	0.3	24.5	13.3	25.5	2.5	0.8	-2.2	2	-12.6	9.1
GI_20853472-S	-26	-12.9	-15.9	-37.6	-30	-26	-24.4	-39.3	-27.5	-43.1	-39.6	-17.6	NaN	NaN	NaN	NaN	NaN	NaN
GI_20856443-S	12	-1.5	31.8	22.1	47.3	26.6	38.5	16.2	16.3	1.2	24.2	2.2	8.3	12.4	9.4	20.7	9.3	13
GI_20856700-S	2.2	-3.2	-2.7	-17.9	-6.6	-25.8	-18.5	-16.3	-20.8	-23.7	-14.3	-9.3	3.2	-7.3	-1.2	1.1	7.3	-10.1
GI_20857054-S	-38.4	-32.3	-21.4	-48.5	-22.4	-23	-30.5	-28.8	-23.5	-21.7	-34.2	-41	-11.2	-13.6	-22.2	-19.5	-23.7	-22.4
GI_20857307-I	-6.2	-9.5	-24.2	-17.3	-16.7	-24.8	-4.6	-20.8	-12.1	0.1	-21.1	-26.2	-20	-14.1	-14.2	3.9	-18.4	-18.9
GI_20857492-S	-8.4	-14.9	-10.1	-17.9	3.5	-18.3	-27.5	-24.2	15.1	-11.6	-18.6	-14	-9	-15.5	0.4	-11.2	-9.3	-5.3
GI_20857608-S	4.8	-9.2	-3.4	-6.5	4.6	0.3	-8.7	4	3.1	1.5	8.2	-11.2	15.3	19.5	3.5	10.8	6.1	18.3
GI_20857618-S	-18.1	-20.7	-16.4	-22	-17.2	0.5	-17.7	-25.4	-15.2	-23.9	-5.2	-17.3	-4.8	-19.6	-18.6	-12.2	2.2	-10.6
GI_20857654-S	16	2.2	-1.7	23.9	20	28.1	15.2	0.6	6.5	22	5.1	3.6	-1.7	12	17.4	3.6	20.2	19
GI_20857892-I	13.3	1.4	1.8	-6.2	5.6	13.1	-2.2	8.9	4.2	-2.6	-15.4	7.3	NaN	NaN	NaN	NaN	NaN	NaN
GI_20858146-S	-28.3	-26.4	-28.6	-23.2	-23.6	-31.2	-24	-30.9	-27	-36	-23.9	-26.8	-11.4	-20	-21.7	-17.2	-21.9	-23.3
GI_20858590-S	-26.5	-7.9	0.2	-7.8	-28.7	-23.9	1.6	-21.2	-4.1	-18.7	-5.9	-25.1	1.2	4.5	-15.9	-1.5	-8.3	-16.2
GI_20858666-I	5	0.9	5.7	-8.2	0	-1	-2.5	-2.3	-0.5	-6.9	3.3	8.8	-1.5	-7.1	-17.1	-4	-20.7	0.7
GI_20858684-S	144	214.7	187.4	204.8	139.9	160	99.1	170.4	179.4	260.6	114.8	160.1	333.6	319.4	273.2	235.7	232	265.7
GI_20859899-S	8.9	-16.2	-17.2	28.4	-11.9	-17.9	-2.6	-3.2	-19.1	-3.8	-22.5	-26	-11.3	-13.4	-12.9	-3	-4.1	-6.6
GI_20859985-S	-22.3	-22.3	-23.4	7.4	-19.4	-25.4	18	-18.8	-14.6	-3.7	7	-19.4	-7.6	-16.2	10	1.3	3.3	1.7
GI_20860579-S	23.9	20.3	22.8	6.4	22.1	37.9	32.1	40.9	40.6	23.3	20.7	27	70.4	98.8	71.7	75.5	79.8	70.9
GI_20860643-I	20.2	4.1	2.5	2.3	1.7	-5.6	5.6	-9.9	14.5	3.5	23.7	-8.9	1.6	-14	-14.2	-11.8	14.8	2.4
GI_20861169-S	14.2	33.8	41	15	15.5	42.7	26.5	32.2	26.9	40.6	43.2	34.9	76.2	83.5	67.2	68.1	70.2	62.5
GI_20861622-S	6.6	-4.6	4.9	-3.3	-0.1	-22.9	-13.6	-13.1	-13.5	-22.4	-6.4	2.7	5.9	27.7	25.8	2	10	6.9
GI_20861690-S	-19.2	-16.2	-10.5	1.5	-13.9	-22.1	4.5	-8.4	4.1	-14.2	11.1	-18.5	9.1	-5.4	-1.7	-1.4	-1.5	-6
GI_20862038-S	-1.1	0.7	-2.9	-0.9	-28.1	-16.8	-12.1	-8.9	-12.8	2.6	-4.7	-25.4	12.3	-15.1	1.8	1.1	-7	-2.6
GI_20862838-S	-11.1	-12.6	-22.6	-23.5	-7.4	-3.7	-10.5	-7.8	1	-17.1	-25.4	8.3	4.4	4.7	-8.7	-8.9	19.5	4.9
GI_20863581-S	-3	-1.8	-32.4	-9	-18.7	-11.4	-2.1	-26	-14.8	-11.6	6.3	-11.1	-8.4	-20	-8.8	-3.3	7.7	-19.3
GI_20864094-S	18.7	17	6.7	-3.3	22	12.6	-2.9	4.8	4	28	-5.6	3.8	-15.6	0.3	-5.6	-11.9	0.6	5
GI_20864250-S	32.6	5.6	5.4	1.7	6.1	-0.3	1.5	14.5	11.1	-11.2	7	21.4	9.4	-2.5	7.8	19.5	17.4	12.5
GI_20864409-S	8.1	-9.3	27.2	1.7	11.4	14.7	-3.2	4.5	6.7	9.5	19.7	5.5	-4.1	4.7	28.8	27.2	4.1	2.7
GI_20864523-S	-23.9	17.7	-11.3	-17.3	-28.1	-30.3	0.6	-9.6	-6.5	-32.7	-18.7	-14.8	-12.9	12.6	13.7	6.7	-8.3	-17.7
GI_20865051-S	-2.4	-2	-0.5	-0.6	-13.9	-16.8	-16.8	-9.8	10.2	9.3	-0.9	4.5	0.7	5.2	-9.4	-7.8	16	12.2
GI_20865503-S	56.7	47.8	63.6	63.4	54.6	53.7	53.9	61.2	49.6	64.3	47	18.9	44.3	44.9	45.1	37	42.5	51.8
GI_20865555-S	24.9	-9.3	22.5	6.4	-28.6	-21.8	2.1	-0.2	-16.6	15.9	-15.8	14.1	-7.8	-1	-3.3	7.6	3.2	-2.1
GI_20865645-S	6.8	4.5	13.3	-4.2	2.9	7.8	14.6	4	-3.6	-0.8	13.5	0.6	-3.3	8.3	1.2	12.9	12	2.5
GI_20865747-S	-39.4	-34.3	-8.3	-27.9	-12.2	-16.1	-8.7	-30.5	-23.5	-25.7	-27.5	-31.4	-10.9	-9.3	-6.7	6.2	-14.2	18.5
GI_20865761-S	-9	-4.7	-26.1	-12.9	-1.6	-16.5	-7.2	-21.5	-10.5	-27.4	0.6	-19.3	-8.6	-14.3	-8.9	-11.7	-4.5	-13.6
GI_20866112-I	-9.6	-9	-14.8	-23.9	0.5	-18.2	-15.7	-10.4	-13.5	3.6	-6.1	-12	-2.8	0.6	6.2	6.8	5.8	12.4
GI_20866227-S	-12.4	24.1	11.5	5.7	1.8	8.7	25.4	-3.1	10.9	11.4	-8.3	10.2	42.9	39.4	37.6	27.2	30.4	51.6
GI_20866337-S	-0.1	34.5	38.9	5	3.6	4	9	8.8	3.8	5.7	11.2	3.3	-7.3	-5.4	-1.2	5.9	-6.6	-12.2
GI_20866346-S	-4.5	12	-15.2	-4.1	-10.2	-3.6	-0.4	-5.2	-4.7	0.9	8.5	4.2	-3.6	-3.3	18.2	6.7	14.9	-3.3
GI_20867959-S	-11	5	-6.4	-3.6	10.6	-2.7	-5.3	-25.3	-3.5	9	-14.5	-8.2	-6.6	-15	-5.7	16.5	9.7	-9.2
GI_20867971-S	115.2	97.3	71.4	128.7	40.5	51.3	166.4	77.4	85	81.2	169	77	88.5	101.9	73	57.2	61.8	64.7
GI_20870424-S	18.1	7.3	-4.9	9.1	9.7	8.2	-8.9	-14.9	-3.3	-3.8	9.6	0.5	-1.4	-14.1	22.3	11.3	17.5	4.3
GI_20872064-S	-1.3	12.8	-15.6	-2.1	2.9	-15.6	7.4	-0.1	-2.1	-19.9	-7.1	-8.6	20.5	16.9	4.3	26.9	7.5	27.6
GI_20872435-S	3.2	-7.2	-2.3	-16.4	-26	7.6	-7.2	1.3	-13	5.5	-8.2	12.4	-5	11.4	-9.8	-13.3	-3.5	-0.8
GI_20872597-S	6.8	2.9	-10.2	15.3	7.6	1.5	2.3	-7.5	7.5	-4.4	5.6	10.3	66	35.6	46.6	25.7	23.8	4
GI_20872642-S	-5.7	-21.8	-12.2	-9.9	-7.4	-4.3	-5.5	-12.3	-19.9	-12.9	-20.5	-21.9	3.4	-4.1	-8.7	-7.6	-0.6	-17.2
GI_20872872-S	138.8	172.4	163.7	169.3	104	136.5	117.5	111.2	126.9	136.9	160.9	117.3	110.6	83.5	88.6	70.8	116.8	103.6
GI_20873124-S	11	30.1	1.4	20.7	12.3	26.9	29.7	15.2	6.2	24.9	4.2	35.2	25.6	20	3	19.1	12.9	9
GI_20874034-S	-4.7	-10.6	-0.2	12.4	-9.8	2.9	-9.4	14.5	14.5	6.1	16.9	5	32.8	33.2	29	41.6	13.4	16.4
GI_20874353-S	1.3	7.1	-15.5	15	-13	-23.5	0.8	-5.9	-5.2	-4.7	-3.1	-14.2	-13.4	4.6	10.5	-1.5	-1.8	-14.4
GI_20874883-S	9.3	-5.7	-9.3	27.9	0.8	-8.7	23.7	22.2	3	-0.2	-0.8	1.7	17.2	11.5	22.1	19.6	2.9	8.4
GI_20875822-S	56.3	70.4	48	57.4	49.4	65.9	67	64	13.4	37.9	75.3	35.7	66.6	29.5	47.6	44.4	53.6	32.5
GI_20877575-S	7.6	2.5	-2.5	12.6	10.9	13.7	23.5	13	15.1	22.3	-1	6.4	30.2	35.8	45	48.6	24.7	37
GI_20877791-S	-15.6	-11	-16.1	-22.5	11.8	17.7	-19.2	7.1	17.4	15.2	6.9	-25.5	21.2	9.8	12.3	14.7	16.4	3.3
GI_20878261-S	-7.5	-9.8	-19.1	-8.3	-32.9	-10.6	5.6	-14.6	-12.1	-29.7	-35.8	-19.9	-13.9	-16.6	-15.5	-16.1	-14.6	-15.9
GI_20878323-S	887.8	977.9	809.2	805.9	901.1	897.5	1155.6	988	711.4	681.6	934.6	781.1	855.3	678.4	758.8	634.8	619.7	605.7
GI_20878395-S	-24.7	-5.6	-5.6	-0.4	-25.9	-4.1	-20.9	-23.7	-30.9	-32.3	-19	-16.7	39.6	10.4	45.6	15.6	1.5	16.3
GI_20878970-S	-11.9	-22.3	17.9	-0.8	-5.1	7.7	-1	-3.5	-3.9	-8.7	-20.2	-10.5	-0.6	-5.2	10.1	-1.3	-3.5	-7.6
GI_20879412-S	-10.7	2.3	-18	-4.2	-18.6	-22.4	-16.7	-23.4	-18.2	-14.2	-3.2	-15.7	-12.4	1.1	-1.4	-5.6	0.9	-11.7
GI_20879997-S	-12.6	0.2	-18.6	-5.1	-12.2	-22.4	5.5	-17.6	-6.3	-27.7	-14.9	-22.3	-18.7	-9.2	-9.7	-14.5	-7.5	-9
GI_20880729-S	-19.3	-13	-15	-18.4	-26.7	-35.5	-1.7	-18.8	-27.3	-1.3	1.4	-19.2	-13.2	-1.3	-18.9	-13.1	-13.3	-1
GI_20880761-S	28.6	29.6	35.4	11.7	32.3	10.1	26.9	20.4	23.8	41.2	10.8	29.2	21.2	25.8	27.2	19.2	20	21.1
GI_20880819-S	15.8	6.3	-9.4	1.1	-11.4	-14.8	-10.9	12	-5.6	-0.8	17.8	8.6	7.2	10.5	0.5	1.9	0.9	-4.7
GI_20881697-S	-8.9	4.5	-21.6	-20	2.2	-12.2	-10	-11.2	-3	-14.7	4.9	5.2	3.4	-8.6	20	9.7	0.8	-17.3
GI_20882076-S	-38.5	-24.6	-21.9	-29.3	-29.1	-25.7	-22.9	-27.5	-31.3	-22.7	-21.5	-43.7	-23.2	-15.5	-21.5	-16.2	-16.2	-18.2
GI_20882102-S	-27.5	-12.7	-9.1	0.8	3.1	5.9	-7.6	-7.5	-13	-10.4	-9.3	-13.7	-7.1	11	-12	-11.5	-9	-13.3
GI_20882350-S	10.8	14.1	8.3	5.7	8.3	-4.9	-1.7	10.1	11.3	10.1	3.8	-14.7	-13.8	-6.4	8.3	-6.6	-2.1	-11.4
GI_20882520-S	22.6	38.5	-1.4	13	12.3	2.2	27.3	29.2	26.5	-0.2	7.1	-0.2	14.6	-11.7	28.3	0.3	-11.5	8.6
GI_20883189-S	-21.5	-27.6	-14.8	-37.1	-15	-45.1	-28.9	-3.5	-27.8	-40.2	-31.4	-17.2	NaN	NaN	NaN	NaN	NaN	NaN
GI_20883375-S	8.6	27	-15	12	8.6	2.7	-0.8	-10.2	15.5	25	-9.3	8.6	5.7	19.8	22.3	15.3	20.2	21.1
GI_20883495-S	68.1	41.2	65.6	36.5	67.9	60.1	40.8	50.1	63.6	67.4	33.5	47.7	45.8	53.9	34.6	48.2	32.6	47.3
GI_20883539-S	0.8	-4.6	18.6	2.5	3.6	2.8	-7	14.2	2.4	12.1	17.2	5.2	2.3	7.9	0.8	3.7	-4.8	-13.7
GI_20883719-I	-12.7	3.2	-2.7	-5.6	0.5	5.7	0.9	-7.3	-12.2	4.6	-16.4	3.3	18	-5.6	17.8	5.7	16.9	2.7
GI_20884554-S	5.9	2.3	4	14.6	3.1	8.5	-6.4	27	5.2	0.4	8.2	-1.7	-9.2	4	9.4	-1.9	-6.1	-0.6
GI_20884572-S	-18.3	-26.7	-6.7	-20.9	-37.3	-24.8	-35.6	-22.2	-17	-22.7	-13.2	-2.4	-2.6	-13.3	-5.5	-6.4	-10.5	-6.6
GI_20884576-S	-27.7	-12	-2.9	-19.8	-28.8	-8.1	-21.7	-19	-15.5	-16.6	-39.7	-18.1	-9.3	-8.6	-2.2	-14.8	-15.7	-10.6
GI_20884728-S	4.6	-5	6.2	4.9	-0.3	11	-7.3	5.7	-3.2	-4.4	-11.1	-1	-3	3.3	-3.9	4.4	5.3	11.4
GI_20885032-S	-10.3	-11.9	3	-16.5	-5.4	-6.6	-11.5	3	-8.1	-13.2	-4.9	-15.6	2.6	-6.6	8.3	-0.4	-0.3	-17.9
GI_20885426-S	-16.9	-5.5	-25.1	-17.1	-8.7	-20.3	-10.1	-16.7	-14.9	-14.8	-18	-4.4	-2.1	-7.9	-15.4	-12.6	-6	1
GI_20885698-S	-15.5	-37.1	-12.3	-34.8	-24.6	-43.9	-19.7	-27.1	-16.8	-29.1	-10.9	-38.2	-3.5	-3.5	-3.9	21.3	-8.4	-4
GI_20886018-S	349.5	319.2	373.8	350.1	312.3	284.9	331.5	338.4	302.1	398.4	366	370.3	543.3	491.4	421.5	463.4	428	431.5
GI_20886296-S	-8.5	-5.1	-8.9	8.4	-13	-13	-3.5	-11.4	2.6	-17.3	-13.2	-9.9	-4	0.7	-17.6	-19.3	-8.3	-4.5
GI_20886794-S	-21.2	-18.3	-16.3	-3.7	-5.5	-30	-3.1	-7.7	2.7	-8.2	-19	-6.7	-4.1	-8.3	-10.9	-11.3	-5.7	10.3
GI_20887146-S	-4.9	6.5	0.9	-5	19.2	26.3	-0.5	0.4	-4.7	1.3	-19.8	-5.9	4.6	9.1	5.6	1.6	-6.4	-13.4
GI_20887520-S	92.6	96.2	76.6	46.5	79	82.3	83.8	84.6	108.9	88.2	121.1	67.1	87.4	65.9	87	78.6	71	67
GI_20887644-S	7.1	-4.5	-18.5	-1.8	-7	-2.3	-19.6	-20.9	-15.6	-20	-19.1	1.9	1.2	-9.7	-11.4	-13.7	-14.6	-9.4
GI_20887976-I	-16.8	-19.5	-7.7	-20.8	-14.3	-13.8	-40.1	-26.2	-23.1	1.7	-10.5	-26.2	-3.1	-9.1	-20.8	-5.9	-10.2	-5
GI_20887990-S	10.6	15.4	15.8	-0.5	17.2	17.8	24.3	11.8	25.8	19.3	-7.5	3.2	7.4	9.8	17.8	7.9	22.1	11.8
GI_20888128-S	11	17.8	11.8	2.7	34.8	15.4	34.4	24.2	7.9	12.7	3	14.1	31.9	42.4	23.6	22.2	39.6	37.5
GI_20888180-I	175.8	113.9	102.5	83.4	109.5	93.6	102	86.7	128.9	46.5	78.6	71.2	226	210.2	136.6	148.1	144.8	183.2
GI_20888430-S	1.1	1.9	-0.8	-20.4	-13.7	5.6	-22.2	-0.9	13.3	-10	6.8	13.8	-5.8	9.5	-0.7	8.9	2	8.7
GI_20888772-S	106.3	138.1	79.8	144.4	105	98.6	61.4	91.7	107.7	152.3	121.7	113.6	77.9	43.7	84.8	71.4	60.8	49
GI_20888904-I	31.1	34.7	17.8	24.5	35.5	44.5	32.1	31.2	20.5	19.8	48.9	1.2	29.4	31.1	34.7	40.2	28.3	44.4
GI_20890009-S	18.6	-11.6	-19.4	11.8	-11.3	-20.1	-10.6	10.6	-13.5	15.4	0.5	-12.1	4.3	22.1	-1	16.9	3.2	20.4
GI_20890387-S	-30.4	-40.9	-35.5	-16.5	-22.7	-31.7	-31.4	-37.2	-12.2	-32	-28.6	-25.6	11.9	5.6	0.3	-16.8	-14.4	-10
GI_20890497-S	27.8	32.6	19.9	-0.1	16.4	17.6	20.9	28.5	15.8	-0.4	29.9	12.6	16	40.8	9.4	6.2	23	19.1
GI_20890789-S	2.8	0.4	-8.4	5.8	-9.1	-6.3	5.4	5.1	0.4	-14.7	-15.5	-12.2	5	20.4	0.3	-10.5	-2.2	7.1
GI_20891066-S	-34.3	-6.6	-18.3	-13.7	-17.6	-28.4	-28.8	-15.3	-12	-4.6	-14	-9	-12	-3.6	-12.7	3.9	-5.8	-4.6
GI_20891290-S	0.2	7.8	10.2	3.4	5.3	7.3	16.2	0.4	7.2	32.1	28.5	-5.9	11.5	-0.1	11.5	-7	-5.6	2.2
GI_20891582-S	69.6	75.6	94.1	88.2	70.5	63.1	58.6	127.2	52.3	50.1	58	62.4	173.5	147.6	177.7	159.1	147.3	148.5
GI_20891600-I	-29	2.3	-24.5	21	-4.1	-12.6	10.6	-2.2	5.4	-0.3	-1.8	-13.4	25.3	-1.5	-4.8	9.9	-8.1	10.1
GI_20891620-I	5.7	1.6	13.3	9.3	4.4	3.1	2.2	-6.6	6.6	-1.6	-5.2	10.1	16.4	13.9	1.9	10.9	24.1	13.8
GI_20891890-S	725	756.6	742	677.1	690.6	556.5	536	708.9	596	739.8	565	703.4	801.7	716.9	747.5	689.9	801.1	742.8
GI_20891894-S	6.3	40.4	18.1	17.4	20.3	22.8	27.3	13.7	21.5	47.4	18	4.3	33	29.2	23.3	31.6	18.2	10.4
GI_20892018-I	-20	-26.5	-4.6	-0.7	-20	-22.1	-2.5	-0.8	-4.9	-4.2	-12.2	-13.1	-10.2	-1.8	-22.2	-14.4	2.5	-14
GI_20892092-S	1996.9	1913.8	2193	1838.1	2070.2	2259.6	1997.1	2158.8	1893.5	2265.9	2079.4	2063.4	4110.8	3985.5	3542.7	3804.4	4337.2	4129.1
GI_20892104-S	-9.1	-19.2	-11.2	2.6	4.6	-8.5	14.3	17	3.8	-13.2	4.2	-1.7	8.6	7.4	-14.1	12.1	17.4	8.4
GI_20892136-S	14.4	45.3	7.1	26	30.7	31	33	8.7	26.2	20.5	-2.3	29.5	36.3	39.8	38	38.4	38	44.7
GI_20892186-S	149.9	156.4	184	115.1	115.1	38.4	53.5	69.1	77.6	84.5	34.5	86.1	80.4	80	73.4	161.9	102.4	128
GI_20892418-S	24.5	10.4	-3.6	12.5	-4.5	15.9	7.5	5	22.2	11.7	-1.2	5	13.7	16.9	20.3	31.7	33.2	27.6
GI_20892426-I	-11.2	-1.8	12.9	-4.6	-10.4	-16.2	-27.5	-14.3	-0.2	-8.4	39.3	13.4	41.3	37	49.4	-1.2	28.9	13.6
GI_20892468-S	17.3	26.3	6.3	20.3	21	19.3	39.1	32	18	16.9	62.4	37.3	10.7	19.4	31.6	27.6	34.4	6.6
GI_20892558-S	2234.1	2128	1678.3	2016.6	1936.9	1720.9	1700.5	2178.6	1653.2	2023.4	1716.9	1807.8	1134.6	842.3	1194.9	886	1141.2	1010.4
GI_20892564-S	-25.5	-27.7	-23.7	-29.6	-38.2	-33.2	-32.6	-48.7	-17.3	-41.7	-37.3	-37.8	-22.8	-16.5	4.8	-11.4	1.5	2.7
GI_20892582-I	-14	-34.2	0	-31.8	-10.3	-2.9	-26	-13.5	-6.9	-21.7	-25.4	-39.5	-18.8	-4.7	7.2	-18.7	-6.2	-4.8
GI_20892692-S	109.5	89.8	82.4	81.8	79.5	97.8	162.9	78	210.9	175.4	268.7	240	564.7	565.8	476.3	357.6	253.4	300.6
GI_20892892-I	38	15.3	34.4	32.8	40	34.1	43.4	20.8	59.4	34	38.2	28.1	57.7	55.1	52	45.1	25.6	35.9
GI_20892928-S	2.4	12.1	12.1	10.3	-6.2	27.3	61.3	-3.9	14.7	1.4	43	5.6	9.3	-3.4	-7.4	55.7	48.5	24.1
GI_20893516-S	22.2	6.8	-2.8	-12.6	-6.4	17.3	-0.8	2.9	3.8	-19	3.4	7.6	18.6	26.2	31.1	9	15.7	18.9
GI_20893520-S	106.5	81.8	75.9	89.5	49.1	44.5	59.7	49.8	61.8	82.8	87.9	89.9	97.3	77.7	65.8	85.3	80.2	110
GI_20893602-I	-9.8	-27.9	-3	-27.3	-22.1	-31	-27.3	-30.3	-18.3	-27.7	-17.2	-29.9	-9.8	3.8	6.2	-5.3	6.3	7.6
GI_20893703-S	-13.8	-6.5	-8.2	-9.2	2.9	8	-3	-6.9	-3	-11.4	10	-26.3	-15.4	-12.6	-6.6	-15.5	4.2	-14.1
GI_20893771-S	-5.7	17.2	18.1	-8.7	10.5	3.1	9.2	10.1	-1.4	30.9	7.5	11.4	16.9	19.1	10.3	6.6	-4.9	10.7
GI_20894336-S	19.5	19.6	23.1	23.6	5	27.8	18.7	9.2	16.9	16.2	-4.3	8.7	18.7	6.7	32.7	11.5	32.4	17
GI_20894483-S	-12.1	-16.1	-13.4	-14.4	-12.2	-9.9	-12.6	4.4	4.1	2.4	2.3	-6.3	1.5	-9.3	-14.9	-7.3	-21.5	-0.1
GI_20894535-S	23.5	7.8	10.1	-4.1	17.6	5.4	-8.5	-1.8	-0.7	-11.3	17.7	5.2	34	33.9	21.1	40.9	26.2	28.1
GI_20894802-S	-3.9	2.8	20.4	4.1	15.3	-1.6	7.6	6.8	0.4	13.2	8.7	10.6	0.7	15	13.7	14.1	20.8	19.1
GI_20894964-S	4.6	-4.8	-2.7	18.1	-18.4	-6.1	7.8	-9.1	23.3	12.8	-4.9	16	13.3	19.7	0.8	23.7	9.5	3.6
GI_20895363-S	-21.8	7	-0.9	1.2	15.7	14.7	26.4	4.3	13.2	-4.7	16.7	5.7	21.6	27.5	17.8	28.2	10.2	29.1
GI_20895633-S	5.8	28.1	38.3	10.3	29.9	50.6	3.2	44	40.2	34	34.7	23.7	58.2	54.6	59.4	66.6	66.3	62.1
GI_20895661-S	35.9	45.1	65.8	39.6	24.1	41	32.2	41.5	52	44.6	32.2	69.6	13	27.4	15.3	14.3	2.7	20.4
GI_20895691-S	0.2	-6.2	-3.6	-6.8	-1.2	-6.6	-6.1	-5.4	-9.4	-9.8	2.4	-1.1	-6.2	-9.6	-16.4	-10.8	8	1.2
GI_20896046-S	-13.8	-21.1	-12.5	-11.9	-17.7	6.5	-28.2	-18.4	-23.2	-17.9	-15.2	9.7	-13.2	-18.2	-21.5	-10.5	-8.9	-1.6
GI_20896500-S	24.3	38.4	38	28.8	19.2	26.6	36.1	17.5	34.9	67.8	17.7	16	20	21.2	18.2	20.8	21.2	24.3
GI_20896763-S	43.1	19.6	18.3	28	11.2	39.7	29.6	22.9	29.3	41.4	22.3	32.5	15.8	18.1	3.8	6.8	15.2	5.1
GI_20897036-S	0.4	1.9	18.2	8	-9.7	-8.5	2.9	3.6	-0.6	-16	-0.6	-4	10.8	20.7	-21.5	4.1	5.6	8.2
GI_20897258-S	7.7	-8	-19.6	-16.2	-16	-14.3	-6.7	7.2	-31.7	-8.3	-13.6	-19.6	3.3	4.6	-4.7	6.9	-2.9	-1.4
GI_20897783-S	17.1	6.7	30.1	14.5	17.4	12	100.8	41.4	5.6	50.6	100	7.8	219.3	118	177.7	148.9	110.3	64.5
GI_20898305-S	-7.8	16.3	15.2	13.2	9.6	7.4	-20.5	3.8	7.4	9.8	7.7	12.4	-13.5	1.8	-8.5	-9.4	-2.7	-17.2
GI_20898425-S	5690.6	5552.1	5758.2	5696.6	5954.7	5637.4	5770.4	5601.5	5374.1	6693.9	6264.1	5720.5	9676.7	7261.6	7567.4	8174.5	8146.9	7917
GI_20898651-S	8.2	9.3	38.8	17.7	14.6	7.3	30.2	12.2	-7.4	22.9	-13.7	17	36.9	44.6	25.9	27.9	12	6.3
GI_20898657-S	-7.5	-10.6	0.1	1.9	-11.2	17.9	23.6	0.2	0.9	-6.8	13.2	13.1	7.7	22.8	14.5	9.5	-7.3	3.5
GI_20899219-S	-3	22.5	15	-16.5	3.6	-17.6	-18	-7.6	4.1	-2.9	-13.1	-0.9	0.7	-19.6	3.7	-4.2	15.4	-4.7
GI_20899617-S	-21.6	-27.5	-35.8	-22.6	-34.1	-33.3	-23.1	-32.9	-24.2	-15.2	-28	-29.2	-3.3	-12.7	-16.5	-16.4	-22.4	-17.1
GI_20899653-S	28.4	21.6	20.9	41.1	56.7	15.9	43.7	36.7	45.2	22.6	32.1	16.7	44.9	49.1	36.1	44.2	25.1	37.1
GI_20900218-S	-8.9	-23.9	-4.7	-13.1	-12.3	-18.4	-7.3	-13.5	-20.5	-8.1	-5.8	-28.6	-5.7	-14.5	-15.6	-5.1	-12.1	-0.4
GI_20900400-S	-4.4	-29.1	13.8	-13.6	-6.7	-24.9	-16.6	-13.9	-17.6	-4.7	-8	-7.1	-15	-0.3	-6	-11	-12.7	-1.1
GI_20900787-S	-2.5	7.5	7.2	37.7	-13.6	-8.8	10.4	18.7	7.3	10.8	-2.9	-11.1	2.2	2.6	8.7	9.5	3	6.6
GI_20901381-S	-15.6	3.7	-6.2	5.9	-2.5	-20.9	-12.4	-19.6	-1.5	-19.6	-9.1	-16.2	15.4	14.1	7.6	4	23.9	10.2
GI_20901500-S	-3	-21.2	-33.7	-33.1	-12.3	-32.6	-28.7	-23.1	-11.3	-22.3	-33.6	-27.5	-11.7	-14.2	-20.7	-15.1	-22.1	14.6
GI_20901583-S	14.3	20.7	25.5	2	12.4	13.4	6.2	13.6	16.6	7.2	11.4	25.8	-9.2	-6.3	-12.5	-7	-17.3	8.1
GI_20902246-S	-16.2	-18.1	-14.1	5.4	-11.2	18.4	-10.3	5.9	-6.3	-0.9	-5.7	-11.1	30.4	8.4	0.3	7.6	13.3	28.2
GI_20902768-S	15.5	15.1	9.2	32.7	24	4	37	3.5	24.4	34.4	38.7	25.7	37.7	36.3	44.4	45.8	44.8	53.3
GI_20902986-S	23.4	26.1	24.5	51	18.2	24.3	36.3	25	49.8	20.3	25.8	23.8	34.7	20.7	24.8	39.1	43.2	34.6
GI_20903212-S	5605.1	5701	5276.1	5676.4	5311.8	5847	5590.2	5555.6	5327	6373.9	5546.8	5255.8	12171.5	10212.1	9823.5	12010.4	12220.3	11612.5
GI_20903696-S	-0.7	-5	17.8	-12.3	-7.9	5.9	6.8	13.4	9.9	-2.6	-13.7	-1.2	8.4	-8.9	5.4	0.9	1.5	-5.5
GI_20904064-S	9.8	-13	-13.6	-12.3	-34.1	-15.8	-15.1	12.2	6.2	-9.7	-5.3	-3.9	1.6	-0.9	3.8	-9.1	-16.7	0.4
GI_20908474-S	33.5	36.4	26.4	33.7	22.3	26	-1	36.6	45.8	30.3	20.7	34.7	21.6	2.7	21.9	30.1	17.6	14.4
GI_20909183-S	-8	-14.3	1.8	32.4	3.8	-5.7	-11.3	2.4	1.9	-15.1	-3.8	3.6	16	14.5	17.6	-4.6	2.8	-8.9
GI_20909335-S	-8.3	-4.6	1.4	3.2	-4.9	-11.1	-0.4	4.2	1.5	0.1	-17	-19.9	2	11.9	4.7	8.7	2	6
GI_20909345-S	-3.5	-4.6	-8.4	-0.4	22.1	-22.3	17.6	3.7	-10	7.3	2.3	-10.8	0.9	-10.3	6.5	8.7	-6	20.2
GI_20909429-S	0.7	-21.4	-3.5	9.2	7.8	-17.5	10	-15	10.7	-2.6	-0.9	-8.1	-2.4	24.2	22.5	11.8	20.5	28.5
GI_20909705-S	6.6	16.4	-12.7	13.4	-13.5	-7.8	1.8	7	-2	4.2	-3.4	-6	0.4	3.3	9.8	-0.7	19	6.4
GI_20909955-S	-16.5	-24.7	-24.2	-20.5	-29	-24.2	-12	-11.6	-38.6	-31.2	-19.3	-13.3	-24.4	-10.8	-20.1	-1.3	-10.8	-18
GI_20910640-S	19.1	-11.1	-2.6	-7.1	-12.1	1.1	3	11.1	15.1	-1.1	-16.9	-12.2	10.7	8.9	16.3	-9.1	9.9	-11.3
GI_20910731-S	-3.8	12.5	4.1	-3.2	19.8	2.1	11.4	28	6.1	12	-3.2	22.7	5.5	15.2	2.8	-5.3	-8.3	26.5
GI_20911734-S	5	2.6	28.6	2.6	-15.4	4.1	14.8	-1.4	4.6	9.2	6.8	3.7	22.7	37.5	19.4	15.8	17.4	17.6
GI_20912500-I	-3.2	14.5	7.7	6.7	-10	8.9	10	24.7	-3.8	22.9	-9.3	10.2	8.3	15.5	8.9	13.8	-2	12.4
GI_20912520-S	60.6	42.5	43.8	48.1	57.4	64	44.4	14	43.5	70.7	50.5	23.4	33.1	37.6	34.3	28	41.7	40.9
GI_20912727-S	-17.3	-17.4	-12.6	-19.3	55	36.2	22.2	36.2	38.7	27.2	32.1	24.1	-4.7	-4.8	3.6	6	-7.3	-2.4
GI_20912741-S	0.4	22.6	5.8	7.9	-6.1	44.9	0.9	23.3	-0.8	6.7	9.9	19.9	42.9	32.2	29.6	12.5	23	18.2
GI_20913266-S	8.9	-6.6	14.8	0.1	-18.3	-1.4	8.7	0.5	-4.3	-1.9	8.8	-2.1	NaN	NaN	NaN	NaN	NaN	NaN
GI_20913894-S	8.4	2.9	3.2	31.2	15	8	23.4	29	28.7	23	10.6	25.8	41.3	29	24.9	22.1	26.1	44.3
GI_20914088-I	24.6	13	24.4	19.1	12.6	2.1	18	8.9	19.4	29.5	18.6	11.9	10.5	14.8	13.2	6.4	-5.3	4.9
GI_20915213-S	-17.1	23	-10.3	-1.1	-0.3	8.5	-3.9	-3.2	25.2	7.9	-25.9	3.2	3.6	4	3.1	-8.6	5	8.3
GI_20916536-S	78.4	78.5	64.9	55	61.5	62.4	67.5	56.7	81.9	57.7	58.8	55.6	189.2	172.7	118.7	139.1	124.5	121.5
GI_20916724-S	26	2.4	12.4	11	4.3	39.9	33	12.7	16.4	6.2	5.5	8.4	-0.5	11.9	13.2	12.1	6.4	-5.2
GI_20917993-I	-36.3	-35.9	-18.1	-24.1	-14.5	-34.6	-35.2	-42.3	-44.2	-14	-49.5	-42.2	-8.3	7.9	-9.3	-0.1	6.8	-5.6
GI_20918606-S	-8.1	-22.3	-41.4	-37.7	-27.7	-24.5	-29.5	-25	-4.9	-24.4	-0.7	-19	-12.8	-16.7	-13.2	2.2	-9.3	-17.1
GI_20918627-S	-11.2	-9.2	7	34.3	-20.7	-9.9	3.3	-3.7	14.1	14.9	-1.5	-1.3	9	1.1	6.2	-3.2	-4.3	-12.3
GI_20918898-S	85	66.9	75	74.3	74.6	79.8	88.7	85.6	46.9	66.8	52.2	43.9	39.8	4.4	11.3	24.5	20.4	27.3
GI_20919110-I	-13	-2	-21.7	6.1	-20.2	-9.1	-15	-21.7	-15.3	-24.5	1.3	-13.8	0.1	-1.2	-2.4	4.6	-14.1	-2.5
GI_20925476-S	-7.9	-19.2	-7	-8	11.8	1.8	-16.7	-14.8	-15.2	-26.5	7.5	-7.6	15.7	-6.2	8.3	13.9	5.1	27.1
GI_20925631-I	-39.2	-41.5	-22.6	-41.7	-44.7	-43.8	-35.1	-46.3	-48.4	-41.2	-44	-48.9	NaN	NaN	NaN	NaN	NaN	NaN
GI_20936102-S	18.5	15.3	6.7	26.6	18.2	19.3	20.5	10.3	28	19.7	24.4	4.5	15.9	20	8.2	21.4	23.8	18
GI_20944778-S	20.7	5	9.5	4.8	-15.8	10.1	-3.7	2.9	-5	-4.7	19	-14	17.5	28.9	25	29.3	43.9	30.4
GI_20944908-S	-14.6	-19.3	-25.8	-24.5	-7.1	-9.2	-32.5	-12.7	-17.5	-20.5	-20.1	-19.2	-20.9	-22.4	-18.9	-14.6	-11.2	-16.7
GI_20945805-S	6.3	-2.3	-11.7	-5	3.8	-11.2	-2.4	-25.5	-20.1	-11.6	-30.3	2.1	-10.4	11	-15.5	2.1	-13.7	-13
GI_20946715-S	39.1	61.7	55.2	59.1	65.4	23.9	63.9	40.5	60.5	51.5	45.8	55.1	54	48	38.1	52	49.8	41.4
GI_20948633-S	-9.6	-0.4	-8.2	5.4	-2.7	0.7	1.5	4.7	-13.3	-6.6	-12.6	-7.5	-3.6	-8.9	-5.4	0.1	-8.1	9.1
GI_20948998-S	-35.5	-35.1	-18.9	-9.8	-22.8	-15.9	-3.4	-19.9	-20.8	-18.9	-16.1	1.8	-13.9	-8.8	-5.4	-17	-14.6	-20.5
GI_20952776-S	15.5	13.1	24.3	20.3	-7.3	10.5	11.7	12.9	2.4	-5.5	36.3	-17.2	23.5	-0.2	25	27.2	11.9	11.5
GI_20954067-S	7.9	-6.3	18.1	-4	8.8	20	-7.6	5.7	12.3	2.2	0.4	6.3	6	-1.4	17.2	17.1	16.8	-1.3
GI_20956293-S	-17.1	-14.6	-25.6	-14.1	-25.7	-19	-12.2	-10.5	7.5	-8.1	-5.8	-4.2	-11.9	-14	-20	-7.6	-6.3	-21.8
GI_20957472-S	14.1	9	6.9	12.8	24.1	20.9	14.6	17.7	12.2	7.3	15.1	9.6	1.6	-4.8	-6.4	-7.5	-0.5	6.6
GI_20957709-S	-30.2	-23	-20.2	-7.7	-22	-22.2	-11.9	-27.6	-21.7	-29.1	-14.7	-29	-14	0.1	0.1	-21.7	-8.5	-19.7
GI_20957846-S	-4.6	-1.4	0.9	-11.1	-5.2	4.1	0.8	-12.3	14.2	28	-11.2	15.6	11.4	-3.1	-2	-8.9	-1	20.3
GI_20963086-S	45.8	20.6	45.8	23.5	31.1	30	29.2	46.2	42.8	50.4	23	43.3	24.2	26.9	28.1	34.5	24.6	21.8
GI_20963465-S	37.5	44.5	22.2	38.6	39.1	38.7	38.6	33.5	61	43.1	34.5	19.7	43.1	28.4	26	9	22.2	39.2
GI_20964029-S	15.9	17.6	18.8	21.7	18.4	15.5	26.5	10.1	24	11.7	41.6	40.3	31.3	25.9	24.7	24.7	20.6	11.2
GI_20964085-S	-5.5	-3.4	-13.1	-10.2	-16.2	-3.6	-7.3	-9.5	6.9	-21.7	0	-8.2	-19.3	-8.6	-8	3.5	9.3	-9.4
GI_20969054-S	-14.3	-23.1	-14.2	-12.8	-1.9	-6.4	-15.2	-16.8	-18.1	-8.7	-28.5	-10.4	0.8	-14.7	18.2	7.9	3.1	-18.7
GI_20973908-S	11	4.2	24.4	-9.4	25.5	29.7	11.9	24.4	4.8	-3.7	4.2	-8.1	4.3	18.6	9.4	6	19.2	2.3
GI_20981192-S	66.8	85.3	84	60.4	75.6	66.8	78.7	53.6	59.6	52.6	56.1	44.5	42.6	47.7	44.7	48.6	53	52.8
GI_20982666-S	30.8	21.2	6.1	-12.8	7.5	31.5	15.4	8.7	41.1	22.3	16.6	5.1	3	18.5	11.8	24.2	10.9	18.1
GI_20983090-S	10.5	7.3	-1.7	7.5	-9.8	8.3	-10.5	4.7	6.2	5	1.1	-17.1	-1.6	-9.5	10.8	6.4	5.2	19.6
GI_20983177-S	-8.8	-3.3	-10.2	17.9	-19.9	-3.7	-11.3	-8	24	0.4	-13.3	-4.5	8.7	-4.5	-2.9	2.2	-5.7	-11.3
GI_20983317-S	-14.6	6.4	-17.8	-21.6	-32.5	-22.2	8.5	-8.2	-17.9	-26.5	-20.7	-6.9	-8.8	-10.3	-12.9	-2.8	-8	-3.2
GI_20983389-S	-7	-13.6	-33.7	-19.1	-10.6	6	-7.9	5.5	-16.3	-19.1	-13	-21.9	-0.3	-13.5	-8.4	-9.6	-3.5	-2.6
GI_20983405-S	1	-19.9	9.1	-3.1	15	17.8	45.8	16.7	0.7	12.9	6.1	22.1	25.3	13.1	15.5	-0.1	36.7	20.5
GI_20983470-S	9.8	3	21.9	-6.8	24.7	1.3	15.4	13.5	30.6	14.5	12.5	-1.7	70.5	76.2	77	62.6	55.9	69.6
GI_20983751-S	-3.7	-9.1	-15.9	6.5	-10.8	3.6	-14.3	-3.5	-0.6	8.6	-6.6	-7.3	14.4	8.2	1.8	-9.6	-5.9	-9.2
GI_20984044-S	-6.5	-2.1	2.9	-6.2	14	-11.4	-5.2	1.2	0	8	-4.8	-0.4	-18.1	-14	-20.9	-17	-8.7	-15.2
GI_20984208-S	-26.3	-27	-15.5	9.7	-5.4	-24.8	11.3	4.5	-6.7	-28.7	-15.6	-7	0.9	-12.8	-10.5	-7.2	-8.5	-4.6
GI_20984541-S	-30.1	-15	13.6	-11.8	-14.9	-13.5	23.6	-15.3	-25.9	-9.2	-10.6	-19.7	11.3	1.9	7.3	-4.2	7.5	16
GI_20984655-S	-36	-23.7	-13.2	-7.4	-40.8	-3	-23.4	-11.4	-13.4	-19.3	-27.6	-21.9	-2.7	-6.1	-15.7	-5.8	-0.2	-2.8
GI_20984657-S	36.8	18.6	6	5.8	8.5	21.9	18.2	23.8	28.2	14.7	16.2	34.2	-0.4	7.5	18.5	12.6	14.9	8.7
GI_20984730-S	-24.4	-12.9	-25.8	-18.3	-15	-14.5	-25	2.3	0.5	-10.6	-3.7	-14	-14.2	8.5	-6.6	7.8	4.9	1.8
GI_20984760-S	5.1	-20.5	0.6	2.3	-7.8	-28.2	-29.3	-10.4	-1.9	5.1	1.6	-17.6	-1.8	-11.7	-20.9	-5.7	-1	0.9
GI_20985089-S	-11.4	-23.8	-12	-23.9	-11.8	-23.8	-19.5	-0.6	-1.6	-22.5	-16.5	-26.6	-8.1	-12.8	-11.8	-19.5	-1.1	-14.8
GI_20985125-S	-16.4	-21.3	-17.4	-12.7	-13	-23.4	-27.5	-20.8	-25.4	-17.9	-16.5	0.8	-15.6	-13.3	-3.4	-10	-13.3	-22.1
GI_20985127-S	4	-6.1	-11.5	3.7	8.6	8.8	-5.3	8.3	10.8	33.9	9.4	25.7	5.8	10	5	-4.7	-3.4	0.8
GI_20985343-S	12.9	-6	17.3	3.7	10.4	15.7	1.3	15.8	16.1	4	5.1	14.6	NaN	NaN	NaN	NaN	NaN	NaN
GI_20985493-S	7.6	-2.8	6.7	16.1	-9.2	1.4	18.2	4.7	37.2	22.7	15.3	17.2	4.2	18.3	3.9	12	21.6	-11.5
GI_20985495-I	-15.4	-10.9	-5	19.3	-3.5	-19	-17.2	-13.7	7.1	-1.6	7.8	-18.1	-7.3	-6.4	-12.9	-13	-7	-1.9
GI_20985666-S	-2.7	-22.4	-14.4	-5.9	-7	-17	-1.7	-11.8	-14.4	-15	-17.1	-11.9	-20.6	-22.3	-21.4	-11.2	-18.3	-19.7
GI_20985772-S	-7.5	-0.8	-26.7	-22.3	-9.7	-17.5	-17.6	-25.7	-24.4	6.6	-20.1	-13.1	-18.8	-5.5	-11.2	-14.8	-4.3	-9.4
GI_20986025-S	-19.1	-14	7.2	-2.3	-6.8	-21	-7.5	2.4	-3.9	12.6	4.1	-14.6	16.7	2.4	7.1	18.5	26.2	27.2
GI_20986385-I	17.8	-8.9	6.2	12.6	26	0.4	8.3	-16.9	-9.8	-1.4	1.9	-0.3	NaN	NaN	NaN	NaN	NaN	NaN
GI_21070949-S	12961.9	14628.5	13180.2	12283	19459.5	20771.2	19170.5	19857.9	13402.5	14330.4	11127.3	14287.6	NaN	NaN	NaN	NaN	NaN	NaN
GI_21218417-S	14.9	14	19.5	14.3	1.5	10.3	10.3	1.5	11.9	7.7	17.5	7.2	19.6	8.5	1.8	5.4	23.3	7.4
GI_21313649-I	14.5	37.6	40.5	48.6	21.1	18.6	39.7	39.2	24.2	21	19.4	22.7	46	70.1	54	73.4	83.4	83.6
GI_21327664-S	-31.9	-30.1	-38.2	-24.7	-26.4	-49.4	-28.3	-31.8	-27.6	-26.2	-42.9	-20.7	-22.9	-8.4	-7.8	-18.6	-23	-20.9
GI_21361213-S	-1.3	1.2	-3.7	6.6	-16.4	5.9	-16.4	-12.6	-14.4	13.4	-12.9	-12.9	-14.5	-14.3	-20.9	-4.6	-19	-7.9
GI_21361215-S	-18.3	-16.6	-12.1	-10.2	-8.9	-17.8	-8.7	-6.4	-14.6	-17	-1.3	-7.3	-10.8	-7.9	-2.2	-12.7	-0.7	-14.5
GI_21361217-S	6.2	9.2	12.4	-16.9	-17	-2	5.3	4	1.7	9.8	5.4	4.9	2	-7.9	8.4	-12.7	-0.3	-14.2
GI_21361219-S	-44.5	-34.7	-27.7	-32.5	-29.9	-27.7	-7.3	-35.4	-33.3	-17.7	-16.3	-21	-23.1	-0.1	-8.7	-18.3	-18.5	-2
GI_21362284-S	140.6	92.4	118.9	109.6	105.2	115.8	157.8	144.3	89.8	116.1	137.1	113.6	114.2	143.8	125.9	100.9	121.9	102.4
GI_21426846-I	204.1	270.5	302.2	235.5	357.3	379.5	241.5	333.7	226	222.9	311.4	258.2	190.6	162.4	171	108.9	158.7	106.8
GI_21426850-S	96.7	64.9	112.7	97.2	7.3	23.1	16.9	29.8	131	110.4	91.6	103.5	36.9	34.8	44.1	193.7	192.1	252.9
GI_21426856-S	28.4	25.6	32.1	34.8	16.9	25.7	18	38.7	29.7	31.2	36.5	35.7	14.1	11.8	42.5	20.4	29.2	18
GI_21426866-S	4.2	22.1	27.1	7.9	50.8	25	27.2	55.1	13.2	18.3	27.8	16.1	79.8	89.6	69.9	28.1	62.7	55
GI_21450120-S	591.7	481.2	432.5	605.3	347.5	329.5	429.7	343.7	417.3	487.2	541.6	455.6	416	360.4	350.2	372.2	390.8	401.3
GI_21450206-S	58.1	87.5	71.1	62.2	54.5	82.1	76.5	67.3	65.3	70.4	65.8	67.1	75.6	38.9	71.3	53.2	71.5	59.1
GI_21450258-S	177.1	164.7	218.2	182.8	178.1	221.5	192.6	220.1	144.1	188.5	173.9	138.6	579.6	544.8	397.4	451.1	425.3	425.7
GI_21450300-S	495	357.1	306.5	424.7	307.7	294.1	446.2	334.6	429.3	502.8	459.6	428.3	355	350.3	274.5	397.4	392.7	371
GI_21539592-S	346	279.8	525.1	396.3	798.5	975.3	1186.7	1002.6	936.3	289.1	921.7	1020	1957.1	1866.3	1560.4	1730.7	2256.2	1554.5
GI_21553078-S	9	12.9	2.4	-14.8	3.4	5.8	13.5	7.4	12.9	21.2	9.1	19.1	NaN	NaN	NaN	NaN	NaN	NaN
GI_21617862-S	-12	-20.9	-7.3	-1.9	-14.4	-15.1	13.9	-9.1	-20	-8.6	3.6	-6.6	-7.4	-5.9	-2.6	-2.6	6	15.8
GI_21699039-S	-20.3	-6.4	9.5	-9.3	6.1	1.2	-5.8	-3.1	-8.9	1.2	-3.3	3.3	4.3	4.4	11.9	7.1	-6	-14
GI_21699043-S	-8.7	-9	-16.9	-21	-21.7	-22.5	-28	-18.3	-19.7	-32.4	-25.2	-28	-10	-0.5	-13.6	-21.1	-7.1	-10.9
GI_21699047-S	25.6	10.8	6.7	-2.7	6.3	-6.4	1.4	1.2	16.9	1	15	9.4	-3.7	19.2	-2.5	7.3	0.4	0.5
GI_21703781-S	-5.7	16.8	37.3	25.5	40.3	37.2	29	51	15.7	18.8	38.3	21	114.3	140.1	112	101.6	106.4	100.2
GI_21703851-S	165	160.3	160.6	149	126.9	134.3	140.8	139.5	128.4	190.3	131.2	157.8	241.2	259.4	228.4	217.4	202.5	207.6
GI_21703869-S	41.8	21.2	28.9	26.3	46.4	25	39	21.3	26.1	39.1	54.6	32.2	49.4	35.2	43.1	35.2	36.4	32.1
GI_21703973-S	58.2	65	44.5	52.5	60.7	43.8	48.2	78.9	32.3	30.4	74.5	50.4	44.8	69.6	70.5	76.4	77.6	77.2
GI_21704129-I	62	43.1	38.3	80.7	51.3	55.2	91.3	74.1	38.2	48.8	76	77.3	24.3	18.4	2.4	98.2	87.6	82.4
GI_21704131-S	201	181.1	180.1	211.6	158	154.1	169.5	154.4	109.1	142.7	65.8	120.6	239.6	72.4	236.7	429	500.8	485.7
GI_21717656-S	-13.2	9.4	-21.7	-9.8	41.5	0.9	-1.5	9.9	11.1	-16.4	-7	-10.5	-14.1	-0.8	6.4	5.7	0.7	0.2
GI_21717666-S	-7.3	-6.2	6.5	-6.2	21.3	18.7	-1.4	-14.2	-11.4	-9.1	-1.4	-6.5	7.8	5.6	0.3	11.5	0.4	19.6
GI_21717668-S	-41.8	-28.3	-18.2	-16.2	-16	-12.7	-19.3	-16.8	-8	-20.4	2.1	-25.7	-12.4	-18	-5	14.9	-5.7	-13.6
GI_21717672-S	-9.6	30.8	-7.5	5.8	15.6	10.1	12.7	13.2	3.8	17	2.7	27.6	-7.7	1.7	-2	-1.3	-6.9	-3.7
GI_21717676-S	-20.6	-20.9	-16.7	-9.7	-13	-5.6	-20.3	-31.7	-24.7	-22.8	-38.4	-10.6	-15.6	-14.6	-19.2	-19.1	-16.5	-6.3
GI_21717682-I	-14.6	-6.3	4.7	-1.6	-12.6	-16.1	-5.4	-12.5	-0.8	-2.4	-12.2	6.5	7.2	3.1	3.2	3.5	-7.6	-3
GI_21717686-S	-15.6	-15.1	-25.1	14.1	4.8	-1.9	-7.3	-6.2	12.4	1.7	24.4	16.5	3	3	-2.3	-9	-4	-10
GI_21717698-S	16.5	2.9	1.4	-1.2	-1.6	-8.7	12.3	5.8	4.7	23.5	-15.5	33.6	-9	-8.5	-6.4	-3.9	-9.5	-10.9
GI_21717728-S	-21	-29.1	-32.9	-17.5	-32.7	-32.3	-27.4	-33.7	-23.3	-22.8	-28.9	-38.7	-21.3	-4.2	-15.6	-8.7	-12.9	-18.2
GI_21717734-S	5.9	3.8	1.3	15.7	1.6	-2	5.3	-20.1	6.5	-2.5	-10.5	-13.4	14.5	0.1	1.7	10.3	-4.8	2.1
GI_21717736-S	-13.5	-35.4	-25.2	-25.3	-19.9	-26.4	-5.4	-23.2	-18.9	-12.2	-7.2	-21.7	-20	-18	-15.2	-11	-10.9	-15.5
GI_21717738-S	-7	7.2	24.3	22.3	3.5	-2.9	13.2	1.4	14.8	36.8	3.6	19.3	9.2	-0.8	-5.7	9.7	2.8	4.2
GI_21717740-S	-10.1	4.3	-1.9	-4	-3.3	-4.9	8.1	-7.2	-3.8	7.4	-1.2	-21.6	-9.3	-5	12.6	8	13.4	-8.7
GI_21717744-S	-23.6	-12.1	-7.8	-15.5	3	-14.7	-10.7	-21.1	-12.3	-14.6	-28.6	-16.5	-6.9	-11.1	-11.5	1.3	0.8	-15.3
GI_21717746-S	-5	-12	16.2	-14.2	-2.5	-24.3	-20.6	-18.2	-19.8	-19.4	-16.6	3.2	-14.5	-8	-15.9	-2.2	-12.9	-6.1
GI_21717750-S	-13.7	4.9	-13.2	0.5	-21.3	-14.8	-17	-19.3	-28.6	-22.2	-20.8	-22	-15.2	-12.7	-3.4	-14.4	-13.4	-7.7
GI_21717784-S	9	-3.9	-0.8	-5.8	-7	1.3	11.2	-1.8	2.5	14.7	-8.4	1.7	-5.4	-6	-6.7	-9	-8.3	1.1
GI_21717786-S	-2.6	-8.1	24.5	-2.7	5.7	4.1	-14.3	1.6	-2.7	-7.1	-8.3	-8.3	14.3	-2.3	13.4	4.8	12.8	14.9
GI_21717792-S	10.8	23	23.9	15.9	25.4	8.2	17.5	11.7	-2.6	6.7	17.2	18.6	6.1	-4.1	1.2	27	23.4	15.8
GI_21735468-S	16.3	0.2	31.6	25	9.6	14.7	18.4	15.8	28.1	14.8	25.7	-1.1	-1.9	7.2	20.4	4.9	18.6	37.2
GI_21746160-S	303.9	256.2	400.1	411.2	306	606.7	837.8	368.4	158.3	153.2	747.4	157.9	NaN	NaN	NaN	NaN	NaN	NaN
GI_21844548-S	-9.3	3	-8.8	1.7	5.3	6.6	-3.2	-7.2	-8.8	2.4	-12	-0.8	4.2	-17.3	-8.9	-9.5	-14.2	-19
GI_21955265-S	29.9	34.6	42.1	7.5	7.7	26.3	36.4	36.2	34.1	31.8	21.3	19.2	35.8	32.6	28.7	35.4	27.9	6.1
GI_21955267-S	-22	-18.1	2.7	3	-16.6	1.8	-3.5	-12.5	-14.5	-22	-10.9	-11.3	0.9	-0.1	-7	1.3	-4.3	-1.6
GI_21955269-S	-0.8	18.6	31.9	9	16.2	14.1	15.5	2	8.5	0.5	21.7	26.2	5	20.5	8.2	20.3	-0.7	6.4
GI_21955271-S	-7.1	-1.3	4.5	-13	-7.7	11.4	-22.9	1.1	20	-13.7	-4.5	-5	74.8	85.5	61.2	70.7	58.7	76.1
GI_21955273-S	-22.8	-16.3	-37.8	-32.3	-21.5	-28.6	6.1	1.8	-8.4	-0.8	-15.9	-7.3	-9.3	2.4	-17.4	-8.9	-4.6	-5.5
GI_22003893-S	40.3	10.5	18.9	25.6	15.9	19.2	16.4	15.6	27.9	16.7	20.8	39.1	5.9	26.2	9.9	12.7	-0.7	6.2
GI_22122486-S	653.1	842.9	968.5	744	815.7	872.3	772.9	952.5	492.8	694.1	439.1	483.1	1730.6	1676.3	1530.7	1302.9	1302.9	1458.7
GI_22122510-S	1159.7	1136.8	1005.3	1118	1176.4	1294.5	1512	1342.2	1255.5	1385.6	1473	1214.1	1516.5	1291.5	1428.3	1157.4	1394.5	1351.6
GI_22122530-I	6	-19.3	-20.3	-0.5	-9.7	-7.2	-18.8	0.6	-3.6	-13.6	-9.5	4.5	-19.9	-0.7	-22.9	-8.7	-3.3	-11.9
GI_22122808-S	-28.7	-24.9	-10.6	-6.9	-6.7	-21	-26.6	-29.3	-27.2	-18.2	-32.5	-20.9	-19.3	-21.6	-23.6	-9.5	-23.4	-17.6
GI_22128920-S	-26.6	-6.1	-5.7	12.9	6.5	-16.4	-6.5	-23.3	-20.5	-0.9	3.1	-11.7	-1.8	-20.5	0.2	-20.5	1.7	3.1
GI_22128926-S	-3.4	3.4	-12.3	-20	-11.8	2.4	-27	-13.8	-5.3	-8.9	-15.5	5.8	-3.6	-20.7	-22.3	-15.7	-18.5	-5
GI_22128932-S	-11.9	-11.9	-5.3	-3.4	-2.3	-9.2	2.4	-22.4	-12.1	-4.9	-19.1	-12.3	-20.5	-9.2	-7.3	-10.6	-0.4	9.6
GI_22128966-S	13.5	27	7.7	24.1	13	-4	5.4	20.2	18.5	8.2	-5.3	20.9	21.6	12.8	20.2	13.2	19.1	0.7
GI_22128968-S	-33.2	-32.2	-19.8	-30.9	-14.8	-28.9	-26.4	-30.6	-14.3	-46	-25.7	-39.4	-23.5	-21.2	-20.2	-12.5	-23.5	-20.2
GI_22128976-S	21.9	36.7	33.1	33.4	45	45.8	25.8	15.8	25.5	20.1	35.6	19.2	9.2	14.6	14.8	15.3	17.3	5.4
GI_22128996-S	6.6	10.2	18.7	2.8	42.8	22.9	6	13.3	10.5	25.2	11.3	28.9	15.1	17	5	35.4	20.6	59.8
GI_22129002-S	-2.8	-20.3	-15.5	-19.1	-6.1	-5.6	-5.9	-8.5	-19.9	-24.2	-21.7	-23.2	-5.2	-14.6	-19.9	-11.4	-8.1	-19.2
GI_22129008-S	-18.8	-22.7	-3.8	-28.5	-19.1	2.7	-3.9	-17.6	-9.3	-16.5	-17.3	-26.3	-14.3	-20.7	-10.5	-7.7	-11.6	-15.3
GI_22129020-S	11.5	23.2	-13.6	12.2	3.6	10	-11.7	-10.7	5.2	30.4	7.1	17	12.1	21.3	24.6	37.6	34.7	10.2
GI_22129080-S	-4.3	6.5	-3.4	-5.2	-6.9	4.7	-12	3.1	4	4.3	17.3	3.4	9.4	17.6	2.3	2.1	17.8	0.7
GI_22129082-S	-10.6	-8.3	8.2	-1.4	-13.9	1.6	9.9	-0.9	29	-3.7	18.3	5.7	82.9	110.8	111.3	60.5	69.4	72.7
GI_22129084-S	17.1	10.9	-5.1	2.2	-12.9	3.2	17.5	16	7	6	2.8	-0.4	10.2	22.4	12.2	8	8.9	-0.8
GI_22129088-S	-23.6	-26.8	-7.3	-21.7	4.2	-25.2	-33.2	-14	-12.4	-19	-27.7	-0.8	-17.9	-13.6	-17.3	-4.7	-21	-4.5
GI_22129100-S	14.9	16.3	27	29.4	31.8	22.2	19.6	17.5	22.2	19.3	3.1	15.1	19.4	14.6	32.9	17.6	-2	3.9
GI_22129102-S	11.4	-3.8	-2.9	-10.2	-7	-2.3	-22.9	5.6	1.8	-2.8	-2.1	-0.8	-9.6	-7.5	-5.8	-6.3	19	7.3
GI_22129126-S	-8.7	-8.2	-13.1	-8.3	-17.5	6	-30.9	4.5	-18.2	-19.4	2.6	-20.1	-8.2	-12.1	-3.5	-9.4	-10.9	-13.7
GI_22129178-S	2.4	-9.7	6.9	3.9	-18	-3.9	-9.6	1.5	-12.5	-0.5	-3.9	-16.7	1.7	-3.4	-14.5	-2.1	4.7	-4.1
GI_22129224-S	-7.2	-1.2	13.2	-7.4	-3.7	-4.7	-10.3	-7.7	-23.1	-24	6.9	6.4	24.6	38.9	37.1	38.4	36.1	52.3
GI_22129238-S	-15.2	-30.5	-12.4	-23.9	-18.7	-28.3	-36.4	-12.1	-16.9	-30.2	-46.9	-28.1	NaN	NaN	NaN	NaN	NaN	NaN
GI_22129258-S	-21.3	-35	-18.6	-27	-41.8	-16.2	-13.8	-20.2	-19.8	-41.2	-17.3	-32.7	-0.9	-11	-10.3	2.1	-1.4	13.7
GI_22129262-S	-26.6	-1.3	-10.2	-17.5	-26.8	-1	-15	-30.3	-14.4	-10.9	-27.9	-9.2	-14	-11.9	-14.4	-15.1	-10.9	-12.7
GI_22129266-S	-32.4	-4.3	-32.9	2.7	-29.6	-24.7	-25.3	-22.8	-22.8	-47.1	-30.9	-23.6	-14.3	-19.8	-12.7	-11.6	-22.7	-23.5
GI_22129314-S	-0.4	-17.4	-14.9	-4.2	2.9	-1.2	21.2	7.7	9.6	12.1	-8.7	2.1	-13.6	-6.6	-12.7	-14.3	-17.1	-15.4
GI_22129320-S	3.1	-3.7	14.2	0.7	4.7	1.9	1.6	-11.4	8.2	-4.8	-11.7	6.5	-4.8	-9.9	-5.4	-4.9	-2.9	4.4
GI_22129366-S	3.4	-4.2	13.4	-1.5	-7.6	-14.3	-11.2	-5	-11.9	6.3	-12.1	8.9	-8.4	0.3	6.3	0.8	4.7	-1.9
GI_22129372-S	2.1	-4.1	-15.8	-15.5	-23.8	-10.6	-18.2	-4.7	-13.1	8.5	-2.9	8.5	22.8	6.6	22.8	11.7	19.3	23.7
GI_22129376-S	1.6	20.5	-11.1	-19.6	5.7	0.6	5	-8.2	-2.5	-12.5	-9.6	0.4	26.2	-4	16.9	17.8	5.5	-2.4
GI_22129570-S	9.5	11	-7.2	16.1	14.2	4.9	-6.6	29.6	33.9	9.9	-13.5	11.6	5.8	19.7	-1	-6.1	5.1	-8.5
GI_22129644-S	-22.9	-8	-11	-18.3	-6.7	-3.9	-15.2	-10	-7.2	-18.9	-11.8	-7	-19	-2.1	-14.6	-14.7	-17.3	-9.5
GI_22129656-S	32.2	-11.4	-14.9	-3.3	-18	-9.5	11.7	-20.5	-12.9	-4.6	-6.1	-3	-4.8	-7.4	-2.1	-5.2	4.9	7.9
GI_22129672-S	-27.4	-24.9	-26.4	-12.4	-27.1	-26.9	-37.9	-36	-25.8	-27.7	-36.4	-24.2	-23.2	-24.5	-18.9	-22.3	-22.3	-21.7
GI_22129686-S	-10.3	18.1	-4.5	0.3	-3.8	-10.7	7.3	2.5	15	-10.2	-0.1	-10.9	-12.2	5.7	11.8	-2.4	-1.2	-4.1
GI_22129700-S	-23.4	-4.5	-1.5	-27.2	-45.9	-5.4	-20.4	-21.9	-13.1	-19.3	-20	-14.1	-12.6	5	-22.2	-8.8	-21.6	-7.5
GI_22129742-S	-29.4	-22	-27.6	-0.3	-25.3	-27.1	-23.9	-10.7	-14	-13.1	-8.5	-37.9	-21.4	-10.6	-8.5	-17.7	-7.4	-11.4
GI_22203788-S	10.1	-6.8	12.1	-7.8	6.6	8.2	3.8	-1.3	-6.1	20.8	2.8	0.5	6.3	3.8	24.4	-6.4	-3.2	-11.5
GI_22902121-I	3	-17.8	-16.7	-25	-15.1	-12.3	-9.4	-2.8	-10.1	-8.4	-7.2	5	-10.6	-20.2	0.2	-18.5	-18.9	-5.2
GI_23346428-S	59.1	62.6	28.9	23.1	26	9.5	31	37.3	25.9	32.2	27.2	17.4	-7.4	-1.9	28.7	13.2	-3	14.6
GI_23346520-S	20.6	9.7	26.9	18.6	10.3	-0.6	10.9	15.6	-6	26.4	5.4	-6.8	13.9	10.3	4.3	2.4	12.4	3.8
GI_23346542-S	-7.6	-18.5	2.1	4.9	-9.6	19.8	-11.3	-19.6	-2.3	-5.2	-9.4	11.8	3.6	-3	-5.8	-9.4	-8	8.9
GI_23346552-S	22	42.1	33.4	13	-0.3	0.3	2.2	23.7	36	19.8	11.7	33.2	7.7	12.3	20.8	12.6	3.6	13.4
GI_23592945-S	19172.2	19258.7	18910.3	20547.8	19967.7	18768.4	22280.2	19861.3	19911.1	20119.3	24914.5	21378.7	NaN	NaN	NaN	NaN	NaN	NaN
GI_23593935-S	35.4	2.8	15.5	9.9	6.5	42.9	4.2	27.2	15.9	35.7	38.4	28.5	10.3	27.9	13.5	19.4	8.4	14
GI_23597587-S	8.7	2.6	2.1	-14.3	-25.6	-25.9	-21.6	-19.4	-20.7	-23.3	-24	-2.7	-20.1	-10	2.8	-17.9	-12.7	-4.5
GI_23601130-S	40	37.6	59.8	24.7	39.1	41.2	-6.9	32.5	40.7	64.6	20.8	52.3	NaN	NaN	NaN	NaN	NaN	NaN
GI_23609403-S	-16.2	-1.7	0.9	-17.5	-17.3	-15.2	4.4	-9	-8.3	-30.7	-5.8	-9.4	-7.1	26.4	13.9	12.3	24.2	4
GI_23620345-S	-40.9	-33.7	-30	-30	-23.7	-17.7	-42.9	-44.3	-25.3	-26.9	-38.4	-21.1	-2.3	-22.4	-24.3	-12.5	-20.6	-15.7
GI_23620702-S	3.9	23.2	20	2.8	21.4	-3.2	22	5.8	6.9	14.8	15.9	3.9	14	8	8.9	0.7	-7.1	-1.8
GI_23621231-S	22.9	25.1	29.3	58	32.3	28.5	48	34.9	23.6	26.4	51.1	45.5	42.5	43.3	49.6	32.1	31.1	46.4
GI_23621726-S	-13.5	-2	0	-21.5	16.5	-19.2	3.5	-12.3	-7.2	1.7	-11.1	-7.4	12.8	21.6	28.3	-4.1	7.2	18.6
GI_23622527-S	-15.2	-1.9	-6.8	5.9	-14.5	-30.5	-14.6	-19.8	5	-16.3	-17.2	-10.9	-22.7	-12.7	-15.4	-16.8	-21.4	-19.1
GI_23680229-S	15.6	-16.8	-9.9	15.1	4.9	2	6.8	-3.4	-2.7	-6.2	-0.2	-3.2	1.7	5.2	7.7	1.4	-2.1	-1.9
GI_23943921-S	393.4	532.5	493	404.8	286.1	353.5	221.2	317.5	417.5	326.9	259.8	435.3	1271	1105.6	940.6	770.3	703.9	752.7
GI_23956055-S	60	61.2	55.4	55.8	29.1	57.8	53.2	39.1	169.8	168.6	95.6	163.8	142.2	146.6	130.6	198.9	204.7	274.8
GI_23956057-S	3.4	10.5	-13.1	14.4	29.5	18.7	11	28.2	13.7	55.4	-17.8	27.7	7.3	-1.5	-3.6	-0.6	13.1	0.7
GI_23956081-S	4170.1	3697	2875.7	3036.1	3813.7	3799.3	3352.6	3534.7	3375.9	2978.7	2557.2	2474.6	1388.3	1402.8	1157.7	1433	1332.2	1427.1
GI_24475749-S	70.5	60.2	70.8	58.4	58.3	73.9	83.5	66.5	65.1	53.3	73.6	57.3	42.7	10.2	43.4	33.1	29.3	21.1
GI_24475912-S	-4.5	10.9	-5.9	-9.1	-15.1	2.6	15.2	-16.7	-21.3	-14.3	-7.5	-0.2	60.6	48.2	50.1	81	72.2	132.6
GI_24475922-S	21241.3	14806.7	11739.2	19316.4	9885.9	11459.7	19530.3	10608.7	4440.3	7405.9	4952.6	4784.2	7065.9	6591.8	8334.8	5066.3	6755.1	5767.3
GI_24638449-S	21.6	27.2	22.2	11.2	2.5	21.6	26	7.9	3	31.7	17.4	22.4	21.5	22.4	21	22.8	25.3	27.3
GI_25021323-S	-17.3	-4.1	-9.2	-17.7	-5.8	0.3	15.3	-4.8	12.1	17.2	-8.5	-12.1	-8.8	10.3	5.2	-6.3	1.4	-12.4
GI_25025001-S	22.4	20.3	32	21.2	27.8	14.3	24.5	2.9	19.1	28.7	27.8	22.7	23.9	14.9	20.5	1.4	-7.2	13.9
GI_25025008-S	15.8	21.9	13.9	30	27.2	9.9	2.3	34.8	10.3	40.9	31.1	20.1	31.3	20.9	36.4	29.1	17.2	35.4
GI_25030159-S	58.7	74.3	38.6	35.2	41.6	64.9	53.5	43.2	49.5	43.2	42	38.4	36.6	19.6	38.3	24.2	29.7	32.7
GI_25030167-S	11	24.6	1.9	10.2	-8.2	11.1	8.5	-0.5	-3.5	14.6	19.5	22.5	-8.6	0.9	-12	-7.9	6.2	8.2
GI_25030223-S	2.5	18.7	-4.7	-0.4	24.3	21.3	11	2.4	4.8	10.5	3.8	16.2	17.2	18.7	20.4	15.6	26.1	26.9
GI_25030259-S	6.3	7.6	20.1	3.8	-2.8	24.3	0.1	1.4	29.3	11.4	6.2	3.4	3.4	20.2	27.8	11.9	10.9	19.3
GI_25030548-S	17.7	3.1	28.4	16.9	5.3	26.8	37.6	26.3	16.9	15.3	2.8	28.8	6	16.5	8.2	-4	9.2	-0.9
GI_25030552-S	-14.9	-0.8	5.5	1.2	-14.3	-17.1	3.3	3	-0.8	-9.9	-0.6	-8	-2.5	16.2	5.6	28	0.7	23
GI_25030732-S	-8.4	-13	-25.5	-16.5	-14.8	-20.8	-18	-20.9	-5.7	-21	2	-29.3	-11.9	-6.5	11.8	0	-16.1	-2.5
GI_25030909-S	-15.8	-7.1	1.6	-11.2	-4.2	-22.6	-2.8	-1.5	-11.3	-11.3	-15.1	-32.1	15	-1.8	-13.5	4.5	-7.4	-7.5
GI_25030959-S	-11.2	-3.6	-11.2	-1.3	-8.1	-11.1	-1.7	2.1	-5.2	3.5	-20.1	-5.5	-13.8	-6.6	0.2	-13.7	-7.5	-8.7
GI_25031065-S	-5.4	-3.3	-8.8	18.8	-22.7	5.1	-9.3	6	-9	-8.4	7.2	1.1	1.3	-12.6	-4.5	-5.6	-5.6	-1.9
GI_25031436-S	18.1	42.3	7.4	52.4	9.8	-8.1	24.2	21.4	11.5	-3.8	6	5.8	22.3	39.1	10	26.4	20.2	23.7
GI_25031974-S	7.1	-2.5	-7.3	-27.7	0.9	-12.1	-15.3	-4.5	-11.7	0.5	-4	-12	-8.4	5.6	1.6	-6.8	-2.4	-4.7
GI_25032795-S	29.3	47	17.6	38.7	-1.5	7.4	36.2	21.5	14.6	7.8	29.1	18.9	33.6	43.1	28.7	32.7	27.2	30.6
GI_25032836-S	10.9	-16.3	-12.9	-16.4	-3.8	-5.3	-6.3	-2.9	1.8	7.9	-18.2	-15.5	-7	-18.4	-4.8	-9.1	-17.7	-6.1
GI_25033005-S	12.8	6.9	17.3	21.4	20.9	-2.8	14.7	-9.4	-1.9	0.3	-1.3	-9.7	13.8	15.2	16.1	11.9	7.5	1.5
GI_25044864-S	-38	-41.8	-38.7	-40.1	-36.7	-19.3	-49.5	-34.8	-24.9	-33.3	-20.2	-36.5	-12.7	-4.1	-7.5	-6.2	-2.9	1.7
GI_25044989-S	19.9	-10.8	14.8	-5	-12.2	-5.6	-9.2	-16.1	13.6	3.7	-10.4	-0.3	10.3	11.6	10.9	22.2	0.9	5.6
GI_25045026-S	18.6	17	31.8	0.7	31.3	16.7	21.7	15.5	5.7	7.1	24.2	13.6	-6.3	16.4	7.4	5.2	14.6	4.8
GI_25045065-S	8.5	7.8	22.9	14.3	13.9	-8.9	15.2	14.1	31.9	7.8	1	4.4	9.6	-4.1	-10.6	14.9	-2.9	11.3
GI_25046080-S	-10.7	-27.3	-28.4	-25.9	-32	-19.5	-20.9	-13.9	-14.4	-18.3	-15.7	-12.7	-17.4	-4.2	-16	6.2	-14.1	0.2
GI_25046205-S	35.7	68.2	42.7	58.1	45.4	49.4	40.3	65.2	64.9	56.4	35.5	47.6	28.6	37.9	32.1	35.3	26.3	38.3
GI_25046275-S	-20.2	4.3	-2.6	-2.3	18.8	9.8	10.8	1.3	8.9	-1	-11.7	-8.2	-2.7	-11	-23	-6.5	-12.7	-15.5
GI_25047189-S	-7.8	-5.1	-18.4	-26.6	-33.5	-18.1	-12.7	0.8	-37.9	-32.7	-2.8	-19.1	11.8	-14.2	-14.4	2.1	-12.1	-20
GI_25047501-S	-17.8	-1.3	-18.9	-17.4	5.6	-5.9	-13.8	-12.3	-11.9	17.7	-7.7	14.1	21.7	24.7	11.7	6	-0.1	-3.2
GI_25047710-S	-26.6	-21.5	-29.1	-38.6	-30.2	-29.8	-25.5	-23.7	-7	-27.4	-13.7	-38.5	-19.4	-18.1	-21.7	-5.6	-2.2	-12
GI_25048036-S	1114.6	962.4	1135.2	1099.4	892.3	861.1	782.1	1034.1	955.2	932	762.2	991.4	2045.4	2016.1	1682.6	1878.3	1794.7	2015.9
GI_25048806-S	3.3	11.2	6	10.3	-2.5	24.7	17.4	25.7	-11.7	19.8	27.2	3.8	42.9	50.2	20.2	30.1	27.5	11.5
GI_25049718-S	-3.7	-21.4	-19.7	-17.4	3.8	-15.7	1.1	-24.3	-12	-11.5	-12.9	10.7	8.3	12	-5.2	-3.8	14.1	6.9
GI_25050440-S	4.8	3.5	3.7	0.1	22.8	2.4	1.3	4.9	-2	-7.6	-6.9	-7.2	-5.4	-5.1	10.1	-6.5	4.6	15.1
GI_25050448-S	106.1	104.5	76.5	77.7	117.1	90.2	95.7	109.3	69.5	40.9	143.2	63.4	31.1	27.3	22.9	23.4	37.7	14.2
GI_25050641-S	-0.1	-1	10.6	-17	8.7	0.3	8.8	-0.1	3.9	-8.7	7	13.5	-14.8	-0.8	11.5	5.3	16.2	-5.9
GI_25051247-S	-33.4	-12.3	-17.2	-26.5	-23.3	-20.4	-23.9	-24	-21.1	-33.3	-4.6	-32.7	NaN	NaN	NaN	NaN	NaN	NaN
GI_25052315-S	-2.6	5.2	11	16.4	21.1	-7.6	16.9	8.4	21	18.1	-22	8.6	7.3	3.8	4	5.7	-6.3	13.2
GI_25052948-S	-3.3	5.3	18.6	23.8	2	2.7	4.4	4.3	0	1.9	5	12.7	24.6	25.2	9.6	22.9	29.3	31.9
GI_25053167-S	-31	1.2	10.1	10.6	-8.1	-20.3	-11.6	14.3	-2.8	19.7	17.7	-16	37.3	29	34.4	49.6	36.7	32.3
GI_25053216-S	17	22.1	62.4	47.5	113.3	118	11.3	88.5	95.7	90.4	64.7	75.5	72.7	36.5	63	23.5	5.3	8.3
GI_25054872-S	607.4	490.7	618.2	582.3	500.9	510.3	500.3	536.9	459.6	507.7	389	540	1046.4	1172.6	1096.6	1138.9	1132.3	1142.3
GI_25055405-S	18.3	25.5	7.1	5.4	-6.9	16.3	5.6	22.1	13	1.5	7	19.1	9.1	17.2	6.2	15.1	-9.2	11.8
GI_25056071-S	2389.7	2272.9	1876.8	1953.9	2289.7	1974	2018	2025.3	2000.6	1461.5	1847.9	1754.3	710	712	594.4	700.1	700.2	717
GI_25056619-S	-8.6	3.3	-0.7	14.4	-1	3.1	-27.8	11	0.2	-7.6	-18.5	-4.6	2.5	-11.2	-9.3	5.7	-2.1	2.9
GI_25057085-S	19.6	7.7	29.8	15.8	9.4	19.2	8.7	9.5	17.3	11	25	24.2	70.7	68.5	46.8	58.8	45.5	48.5
GI_25058282-S	-3.5	-19	1.1	5.8	-7.7	-16.1	-1.5	-15	-6	-5.9	-1.9	-13.1	28.9	39.7	27.2	26.7	27.5	31.4
GI_25072210-S	13	-0.1	3.6	-10.2	-6	-9.6	15.2	-11.2	0.5	-12.5	6.8	-8.9	10.6	7.4	24.5	16.1	15.2	23.2
GI_25121951-I	6.9	16.7	33.3	4	3.8	-4.1	-6.2	17.6	-7.2	-1	1.9	2.1	18.3	31.7	7.3	18.6	19.4	28.3
GI_27369584-S	798.9	619.3	532.7	802.2	466.7	515.8	1202.9	487.7	602.4	628.1	746.6	537.5	884	919	763.7	799.1	875.6	793.5
GI_27369783-S	69.8	44.2	35.1	52.4	15.2	39.6	32.1	25.5	29.8	52.4	52	57.6	59.5	49.3	38.2	37.8	40.8	47.9
GI_27370097-S	-25.4	-4.2	8.1	-17.5	-17.4	-18.7	7.1	-1.5	-0.6	-12.9	-20.2	3.2	-8.1	-5.5	-12.7	-1	-20.6	-12.2
GI_27370179-S	5.8	9.8	-11.6	11	-3.5	8.8	4.6	-13.9	1.5	5.1	-10.3	-19.6	-4	1.8	-10.9	-3.9	5.2	-17
GI_27370433-S	19.2	4.1	36.3	39.4	32.1	1.7	41.7	15.1	30.6	22	-1.3	21.7	-4.8	-2.2	-3.1	21.7	27.5	-7.2
GI_27734055-S	-2.6	-16.6	3.5	-17	-11.9	4.9	-6.8	0.5	14.4	-10	-1.7	0.8	-13.8	2.1	-6.7	9.8	1.8	23.1
GI_27734059-S	240.3	196.5	233.7	211	211.8	208.5	267.1	240.9	201.7	221.4	241.8	180	305.1	278.4	282.5	219.6	230.8	231.7
GI_27754133-S	50.3	5.6	84.7	52.6	146.5	153	132	153.5	135.4	169.6	155.6	135.9	31.4	52.9	47.3	237.6	215.6	225
GI_28316755-S	-1	1.4	-0.5	3.6	11.5	10.2	8.3	-1.2	26	1.8	12.4	19.3	-4.6	4.2	1.6	-6	5.1	0
GI_28476905-S	8692.8	8752.7	8703.2	9461.3	8469.6	8514.5	10579.5	9554.3	8828.5	9416.8	10336.4	8992.2	NaN	NaN	NaN	NaN	NaN	NaN
GI_28476995-S	113.1	123.3	87.7	101.6	93.6	121.3	84.6	127.7	119.2	139.4	104.5	113.3	247.7	261.1	258.6	225.3	233.8	243.6
GI_28477109-S	-6.1	4	11.4	-7	-1	-15.2	-15.9	-2.7	-3.5	-0.7	8.3	6.6	10.9	15.5	-4.5	-2.2	10.9	-3.9
GI_28477215-S	48.8	96.9	141.2	52.7	14.1	57.7	43.6	80.8	64.7	51.4	51.2	42	220.4	99.1	197.9	127.3	132.6	101.8
GI_28477366-S	-24	1.1	-2.3	1.3	3.7	-1.5	-19.6	-19	-8.1	-6.9	8.4	-12.3	23.4	21.1	-4.3	-2.1	1.5	12.9
GI_28477714-S	6.4	3.5	22.5	15.1	30.6	13.1	11.1	15	19.7	6.1	19.8	8.5	14.1	19.8	14.5	-1.7	15.4	10.4
GI_28477772-S	-11.8	-26.4	-21.4	-11.3	-24.9	-16.3	-8.8	-13.4	-29.9	-9.8	-5.7	-19.2	-0.1	-13.1	-1.5	-15.5	-10.2	-6.2
GI_28478532-S	2.9	-8	6.7	-17.2	16	10.3	-3.6	-2.4	-7.8	5.3	-5.2	-0.2	-7.3	-14.3	2.9	-1.4	-4.6	19.2
GI_28478860-S	46.2	50	50	31.8	54.3	48.4	28.1	68.9	40.4	47	27.2	63.2	29.6	32.6	32.3	39.8	29.4	30.7
GI_28478923-S	-22.2	-14	-11.2	4.9	10.4	-16	4	-16	-0.3	-4.2	0.5	-8.8	14.7	17.1	6.2	30.9	23.1	18.5
GI_28479397-S	-20.2	-24.2	-12.4	-20.8	-23.4	-25.3	5.1	-35.9	-32.3	-24.9	-17.9	-23.5	-23.2	-23.5	-19.6	-15	-19.9	-15.7
GI_28480227-S	1.9	4.1	-5.6	-18.2	-15.2	-1	6.2	7.9	-7.3	-9.9	-3	38.6	20.4	-4.3	15.5	0.4	3	5
GI_28480972-S	-12.9	-13.2	-14.5	-18.5	-13.2	-10.6	-18.2	-22.4	-13.8	-24.5	-16.7	-23.4	-16.3	-22.6	-8.6	-20.9	-15.7	-23.5
GI_28481205-S	-9.2	-14.7	-5	-29.7	-5.3	7.4	-3.6	-22	-12.5	-10.7	-0.7	-5.4	-2.8	-7	-3.6	-4.3	-5.8	17.3
GI_28481228-S	-14	-1.2	-9.6	-26.2	-21.8	-6.6	-36.9	-1.7	-1.3	-19.3	-16.3	-12.6	-10.3	2.7	0.3	-20.9	-9.2	-4.7
GI_28481239-S	10.8	16.9	21.8	7.7	-4	-6.9	20.1	17.8	4.1	4.4	16.7	18.3	31.1	15.6	16.2	12.4	19.6	18.3
GI_28481242-S	-15.5	-36.4	-7.6	-28.8	-14.7	-29.3	-16.1	-32.3	-25	-13	-34.8	-16.3	-16	-11	-16.4	-16.1	3.4	10.2
GI_28481583-S	-4.5	-3.9	13.7	2.2	-8.4	10.2	-8.1	0.5	-9.4	-6.1	-4.1	12.4	-8.5	23.5	12.3	-14.7	7.9	10.6
GI_28482107-S	1.4	25.2	38.8	10.7	8	7.7	-5.7	12.1	16.1	38.6	17.9	12.3	23.1	13.7	29.2	15.8	27.8	10
GI_28482235-S	-1.1	7.1	0.3	9.1	2.9	10.3	9.9	3.3	21.9	7.7	12.3	-1.3	-9.4	2.7	12.2	2.7	-3.3	-3.9
GI_28482272-S	0.8	9	-3	-3.1	-2.1	21.1	-0.9	-24.7	8.2	9.9	6.6	9.6	15.4	8.6	0.2	9.2	12.8	21.4
GI_28482642-S	10.5	20.9	2.9	6.7	14.4	19.3	7.7	28.1	19.8	7.6	23.2	21.5	5.7	-4.6	17.3	15.4	15.4	5.5
GI_28483206-S	8	-4.1	-16.9	-6.5	-7.1	10.5	-7.5	3.2	-2.3	-5.7	-9.3	5.6	-10.9	-19.2	-4.3	-2.8	-22.4	-9
GI_28483224-S	-22.6	-25	-20.4	-28.3	-49	-41	-16.7	-27.6	-16.3	-26.3	1.3	-17.8	-17.3	-17.7	-7.4	-20.5	-14.6	-19.1
GI_28483231-S	5.6	4.1	1.2	24.7	22.7	19.9	25.1	25.8	-9.2	3	9.1	6	16.8	-3.8	32	24.4	35.7	-0.1
GI_28483247-S	73.8	51.2	102.9	48.6	75.9	72.2	113.7	116.4	86.4	74.5	90.1	88.2	188.8	206	194.7	190	183.7	188.6
GI_28483358-S	40.9	57.5	43.4	30.5	48	57.7	33.7	71	41.9	38.8	53.5	25.4	31	30	31.9	31.5	33.5	30.3
GI_28483426-S	20.8	9	-4.4	5.3	5.9	-1.6	-5.4	26.2	6.1	9.2	15.7	12.2	-0.7	7.6	5.3	-6.7	36.8	11
GI_28483443-S	251.1	257	313.3	274.2	462.5	360.3	264	515.9	468.6	537.3	566.8	464.1	735.5	899.4	664.7	1089.3	945.1	1545.5
GI_28483504-S	-13.8	4.8	2.4	20.4	-11.4	-9.5	6.6	-9.3	4.1	-9.5	16.8	-16.6	16.9	5.3	4.6	21	26.1	18.2
GI_28483678-S	-6.9	-8.2	-29.6	-1.3	-17.7	-12.2	-21.3	-27.1	-20.1	-33.8	-12.4	-7.9	-11.4	5.6	-5.5	-6.3	-19.6	-14.7
GI_28484298-S	-8.6	-9.5	-16.6	-8	-2.9	2.4	-8.1	-19.4	-12.3	-4.7	-13.4	-9.3	-17.7	-19.5	-7.3	-16.7	-9.4	-4.5
GI_28484763-S	-7.5	-7.1	-7.5	4.8	-8.7	3.3	3.3	-4.6	-8.2	-3.4	-14.2	-8.3	5.5	4.6	2.5	8	-10	9.8
GI_28484868-S	-20.3	-22.4	7.4	-30	-18.1	-36.5	-27.9	-28.3	-23.2	-17.3	-32	-11.7	-22.6	-16.1	-20.2	-15.5	-22.1	-19.3
GI_28484902-S	51.2	64.9	52.6	40.6	47.4	64.7	48.3	47.1	48	64.4	34.6	55.6	16.4	26	31.5	41.3	28.5	30.6
GI_28485162-S	-6.5	5	22.7	0.8	-2.3	25.9	11.7	9.4	14.1	34	4.4	-2.9	-1.4	7.9	0.6	-1.7	-2.4	5
GI_28485868-S	-15.8	-22.1	-10.2	-18	-15.6	-20.2	-7.1	-2.5	-4.6	-9.1	-0.8	-20.3	-10.3	-15	-1.3	-15.8	-7.4	-2.2
GI_28486037-S	-11.9	-4.5	-8.8	-0.2	-6.5	-4.7	-3.1	0.5	-13.9	3.1	-27.9	10.5	7	14	0.9	-12	-0.6	-2.1
GI_28486462-S	-27.1	-0.7	0.7	-10.5	-17.2	-27.3	-15.5	-11.3	-15.4	0.8	-4.8	1.5	-14.3	-14.7	-9.9	3.7	-12.2	-19
GI_28486524-S	128	207.3	221.4	165.6	319	317.2	165	379.8	264.4	379.1	287.9	279.6	321.6	371.3	330.9	375.5	396.5	348
GI_28486558-S	-2.4	6.2	18.2	2.7	-5.6	5.1	-0.5	16.2	-12.2	2.6	2.9	-26.3	12.3	11.6	-9.8	13.6	25.5	11.1
GI_28486840-S	1.6	-5.3	11.3	-6	3.4	2.5	3.7	-4.7	26.3	6.5	-6.9	13.8	-1.9	-1.1	9.4	5	-4.4	19.1
GI_28487391-S	36.6	32.8	33.1	21.9	68.6	62.1	45.8	22.2	16.3	59	31.1	8.1	50.5	38.8	36.6	35.8	39.6	44.5
GI_28487465-S	5.5	8.3	2.8	0.4	-2.2	20	-2.8	6.7	-3.1	-8.8	10	-3.1	12.1	12.7	5	-10.8	0	10.8
GI_28487533-S	8.1	-2	-8.5	-5.3	-1	-1.8	38.5	-8.9	-2.2	-14.2	1.7	12.6	26.1	35.7	16.6	15.9	12.4	26.2
GI_28487552-S	22.7	5.4	6	18.6	15.4	3.3	33.7	15.3	19.8	14.8	9.6	31.9	11.5	-4.3	18.5	34	57.8	41
GI_28487569-S	6.2	34.2	8.3	12.8	17.9	15.9	6.1	34.8	7.5	11.6	4.4	23.9	5.6	14.3	18.5	-1.8	24.4	14.5
GI_28488249-S	-5.7	-11.3	6.7	-1.4	-19	16.7	-14	-10.8	1.8	2.4	-1.6	30.4	16.8	1.6	8.3	-7.6	14.6	-14.7
GI_28488577-S	1651.7	1499.7	1446.2	1580.5	1585.1	1638	1531.1	1609.3	1408.3	1737.3	1674.6	1532.4	1856.4	1575.2	1850.4	2059.2	2328.4	2374.8
GI_28488672-S	-12.5	-2.3	15.6	-9.8	-12.1	6.6	0.2	1.9	23.2	26.3	-2.8	-4.2	22.2	19.4	14.3	5.6	15.8	27
GI_28489184-S	-11.2	-6.1	-27.9	1.6	-0.7	12.1	8.7	-4.6	-8.1	-0.5	-6.1	21.7	-13.4	-6.7	-5.4	5	-5.6	4.3
GI_28490210-S	45.1	23.7	38.4	19.5	34.4	16.2	30.9	36.2	28.7	28.6	28.1	36.8	26	43	37.5	37	41.1	64.5
GI_28490341-S	1.6	0.8	12.6	2.8	1.1	6.3	-13.4	5.7	-5.4	1.7	21.1	-2.2	1.9	3.8	10.1	-1.9	9.4	4.7
GI_28491497-S	13.2	-14.9	-0.5	-3.6	-8	-9.6	21.5	4.9	-15.7	2.3	-21.9	-1.4	0.6	15.8	22.7	21.3	2.4	4.2
GI_28491554-S	-2.9	-18.1	-12.8	-2.2	8.9	-6.9	-12.1	-16.9	-0.7	4.8	-2.9	-5.3	-7.8	6.3	11.8	2.4	6.9	-7.5
GI_28491754-S	-6.6	6.1	-28	-8.3	-0.3	-10.2	-12.7	-4	12	-6.2	6.1	-3.1	16.7	4.5	23.1	9.3	9.6	7.9
GI_28491912-S	4.4	1.5	-4.6	-15.4	-6.2	14	-7.9	-6.3	-4.2	-16	0.7	-13.9	5.3	-8.2	-20.9	-2.5	-18.8	-4.9
GI_28492071-S	-22.6	-9.2	-22.9	2.2	-27.1	-22	-12.4	-15.9	-15.6	1.6	12.4	-36.9	3.6	1.7	-7.9	-2.3	-6.1	-13.6
GI_28492251-S	40.7	19.3	5.7	-2.4	41.1	9.3	15	20.3	40.2	26.5	21.5	53.6	5	6.8	4.5	-1.9	-1.4	5.6
GI_28492314-S	2.4	20.1	6.1	11.9	10.9	9.4	-3.9	1	-11.3	-0.7	1.6	12.7	11.5	-5.3	-18.4	-2.9	5.8	0.6
GI_28492355-S	15.4	17	9.8	-6.7	35.3	7	26.5	-7.4	21.1	29.1	-4.4	16.7	82.6	91.5	88.9	84.5	74.7	79.4
GI_28493814-S	0.5	5.4	-5.7	16.8	6.3	20.1	-2.9	8.8	-9.2	2	14.9	5.8	22.7	1.5	32.4	8.6	26.8	20.7
GI_28493843-S	-3.5	7	-33.2	2	-5.3	1.7	-10.9	5.6	-13.4	-4.8	3.1	-0.1	7.7	-12.9	-11.5	-10.7	-8.1	-12.7
GI_28494006-I	4.9	-9.4	4.8	-8.9	5.6	-2.3	9.3	-5.5	-3.7	9.6	27.2	-1.3	57.7	54.7	56.3	57.6	64.2	47.8
GI_28494082-S	-6.2	-6.2	-5.2	-16.4	-26.3	18.9	-28.1	-16.6	-14.4	-10.9	-25.6	-18.2	-7.8	-9.7	13.5	-4.5	-12.8	-19.7
GI_28494285-S	20.8	-3.8	-7.2	0.8	15.8	6.2	6.1	8.1	-13.5	-6.6	0.7	-6.2	3.8	-10.5	-10.6	-2.8	-4.4	-12.2
GI_28495323-S	-12.2	-6.1	4.4	-0.4	10.3	23.4	-6.1	1.9	16.2	1.4	-0.2	19.5	11.9	12.9	6.6	-1.4	1.7	2.7
GI_28495455-S	11.2	3.2	9.4	20.3	-23	-13.4	-0.1	8.9	-3.7	16.8	4.8	4.5	-7.7	25.9	13.5	21.8	14.5	16.3
GI_28496021-S	3.9	25.1	15.2	-0.4	5.8	13.7	3.9	21.4	-2.5	8.8	8.1	10.4	1.5	16.3	-5	5	2.2	-14.5
GI_28497869-S	16	25.1	-7.1	12.3	-9.1	-2.1	-13.5	0.7	-2	-11.3	11.7	-6.6	8.8	2.4	-9.4	-19	-3.9	-0.2
GI_28498266-S	-5.8	-16.6	-16.1	-11.6	-4.2	-4.3	-8.7	-10.3	-12.3	-37.5	-19.6	-17.2	-0.5	6.1	-11.4	-6	-5	-10.8
GI_28498446-S	12.5	15.3	10.6	13.7	13	10	19.6	12.4	-3.2	19.9	22.8	46.5	18.2	22.2	44.7	14.6	13.1	7.2
GI_28498448-S	-8.3	20	16.5	-6	5.7	16.6	1.6	20.8	0	12	4.4	-1.1	34.8	37.7	28.3	23.6	12.4	17.1
GI_28498502-S	0.6	2.8	-33	-17.3	-17.1	-4.2	-19.2	-19.5	-15.3	-6.8	-7	-10.8	-2.9	-5.7	-10.7	-17.5	-11.8	-6.7
GI_28498569-S	0.3	-33.4	-8.4	-32.6	12.8	-10.6	-29.5	-29.2	-18.9	5.7	-30	1	30.3	3.4	4.2	-2.5	-14.9	3.2
GI_28498759-S	-3.1	-0.5	25	-5.4	11	-8.7	-3.7	13.7	7.8	6.5	-5.4	17.1	5.2	0.5	-1	-8.5	13.3	5
GI_28498915-S	-12	-2.4	-2	-15.7	-18.5	4.3	-22.7	-11.6	-1.7	-15.1	2.8	-13.3	-1.9	-3.6	-5.9	-6.3	-15.3	-7.8
GI_28499482-S	-10.3	15.2	-7.6	7.6	8.5	-5.9	0.5	-7.3	3.1	8.5	10.3	-8.7	-0.3	-6.2	-9	-1.3	5.5	21.8
GI_28499578-S	32.6	1.1	5.7	6.8	15.6	2.5	10.1	15.3	7.6	20.4	2.9	-8.9	23.9	0.8	17.8	8.3	-16.4	-2
GI_28503279-S	377	291.9	368.6	376.8	403.2	380.7	377.6	428.1	361.7	440.3	418	390.5	567.8	679.4	532.5	602.3	603	663.8
GI_28503324-S	4.9	4.7	-1.8	-14.3	19.7	-9.2	8.2	-9.3	-9.1	-20	-24.5	-8.8	-9.3	4.4	-10.9	-9.7	5.4	-8.6
GI_28504243-S	0	5.6	1.8	18	3.1	7.9	1.5	19.8	10.7	-5.7	18.8	10.5	20.9	9.6	21.4	15.4	9.2	23.6
GI_28509709-S	3277.6	3303.7	3210.1	3354.4	3133.9	3372.7	3520.3	3313.9	3322.9	3635.3	3667.4	3154.3	7933.1	6745	6128.4	7540.4	7133.3	7544.2
GI_28510251-S	8.4	12.3	-11.5	8.2	-6.5	-2.6	6.9	11.4	25.6	5.1	5.8	2.7	4.8	14.8	16.2	37.3	9.6	22.5
GI_28510265-S	-23.1	3	-3.2	-9.2	3.4	-3.6	11.1	21	30.8	-5.7	-2.5	6.2	37.2	61.8	30.7	79.1	68.3	67.1
GI_28510395-S	-12.5	-2.1	4.7	-17.9	5.4	-3.4	-8.5	-14.3	11.6	-7.2	-0.4	-0.2	-6	-11.7	0.4	-9.5	-10.1	-8
GI_28510469-S	85.8	107.8	83.3	55.5	86.4	100.9	81.5	120.5	76.1	87.3	124.2	63.8	95.2	100.9	81.9	161.3	167.6	143.7
GI_28511259-S	-10.1	-2.1	9.2	-3	-19.9	2.3	-8.8	-10	0.2	-16.3	-7.3	-10.1	NaN	NaN	NaN	NaN	NaN	NaN
GI_28511633-S	21.7	34.9	17.4	31.5	20.3	11.6	17.2	7.9	16.9	67.6	24.4	38.4	14.2	26.3	12.4	23.5	23.5	7.7
GI_28514126-S	-9.2	-24.8	-21	1.5	-0.8	-4.1	1.4	-6.2	-2.7	-4	0.7	19.2	13.4	-2.6	-5.4	-7.1	3.1	-4.2
GI_28514130-S	-5.3	1.3	8.2	-8.5	-17.4	-11.1	-11.7	-7.9	-30.8	-10.8	-13.2	-5.6	-3.9	0.9	-5.9	-10.4	8.9	-7.3
GI_28514429-S	-21	-1	3.8	-1.8	-19.3	-8.8	20.1	1.9	0.6	8.1	2.7	4	1.3	3.5	14.2	4.6	-1.8	0.5
GI_28514712-S	14.8	-16	-0.2	-13.6	-1.3	0.1	1.4	-14.1	-8	-9.6	6.4	-6.8	3.2	3.6	-13.7	-9.7	-14.1	-9
GI_28514930-S	995.7	1024.1	1231.4	985.4	1618.3	1528.5	1577.7	1661.8	1193.2	1130.2	1409.6	1084.8	1657.3	1738.7	1536.6	1821.9	1892.7	1856.4
GI_28515763-S	14.8	5.7	30.8	26.6	2.1	28.4	-7.2	3.7	-14.7	17.9	6.8	-1.8	-4.6	20.6	9.8	5.9	7.8	-5.6
GI_28520776-S	-12.8	23.2	8.5	20	19.5	7.7	23.7	17.1	8.1	5.3	8.5	22.4	17.9	30	15.6	25.6	32.5	10.1
GI_28520811-S	-23.7	-26.1	-11	-17.5	-27.3	-27.5	-26.3	-26.3	-17.2	-7	-14.5	-23.5	5.6	16.8	2.6	8.9	15.3	12.5
GI_28520816-S	-10.7	-2.4	-9.2	-11.6	-1.3	-17.9	-8.5	-3.1	14.3	-14.6	9.3	-3.9	2.5	-8.3	-3.3	-16.1	5.5	2.4
GI_28521495-S	-13.6	-14.7	9.1	-17.9	3.5	13.6	9.2	-6.5	-11.6	4.7	1.6	-10.3	-8.8	0.3	-1.4	1.4	-5.3	-11.7
GI_28521532-S	171.7	196.5	238.3	195.9	184.2	189.2	230.1	260.6	59.3	30.6	71.7	22.2	532.2	553.4	487.2	208.8	214.7	186.4
GI_28521541-S	-11	-4.9	-15.4	-23.2	-21.2	-6.9	-4	-12.2	-31.2	1.8	-25.2	-0.3	-6.6	-13.5	-18.8	-2.9	-15.4	-6.2
GI_28522595-S	32.5	14.2	30.8	19.9	19.6	5.3	21.3	30.3	16.4	10.2	28.6	35.8	36	33	20.3	23	24.5	39.2
GI_28523345-S	-12.8	-4.6	-14.4	-15.1	0.2	-4.6	-11.9	-14.3	-7.7	3.4	-10.8	4.7	6	10.1	-11.6	2.3	2.5	12
GI_28523679-S	-34.9	-24	-39.3	-32.1	-40	-16.1	-20.9	-45.6	-30.4	-37	-31.9	-48.4	-8	-18.5	1.6	-22.9	-20.3	-17.8
GI_28524291-S	-16.1	-14.5	-19.1	-0.3	-41.6	-19.4	-19.7	-17.3	-29.6	-25.7	-27.7	-13.1	-20.9	-15.4	-15.9	-15.4	-14.7	-11.7
GI_28524363-S	21.8	6.1	8.5	-10.1	-6.2	-6.7	16.5	10	13.9	4.5	-8.1	1.8	12.7	5.7	6.3	4.1	-3.4	1.6
GI_28524514-S	1.9	-5.8	-11.4	-28.2	-7.7	-15	1.4	-11.1	-21.4	-28.1	-13.7	-29.4	1.6	12.6	17.7	0.2	-9.4	-4.6
GI_28525772-S	-0.4	-1.2	17.4	3.8	14.6	18.8	6.1	14.6	32.8	13.2	8.4	7.5	34.5	38.6	32.6	37.5	43	22.3
GI_28526182-S	-12.6	-3.8	-0.6	10.1	-26.2	-16.8	-11.7	-12.7	-5.4	-17.5	-28.1	-14.6	-9.3	16.8	-2	-9.7	-15	-13.9
GI_28526377-S	686.4	648.9	587.1	659.7	612.2	646.3	707	642.5	572.7	626.6	633.8	570.7	828.3	668.2	777.9	745.7	812.8	825.7
GI_28526859-S	-13.2	-9.3	1.1	-8.6	3.7	-32.9	29.6	-15.2	-5.8	-7.4	-1.4	-6.2	-2.9	-5.3	-6.1	10.9	14.2	-9.5
GI_28526870-S	16.6	7.8	-11	27.8	-2	5.5	-10.4	11.7	-0.1	5.5	4.1	28.3	NaN	NaN	NaN	NaN	NaN	NaN
GI_28527088-S	-9.1	9.2	2.5	-0.9	8.1	6.1	-3.6	-5	1.4	-1.2	-0.7	13.8	-12.3	-13.4	-0.5	3.3	-9.9	17
GI_28527654-S	-16.4	-26.7	-6.2	-24.3	-23.2	-3.8	-14.8	-27.3	-39.2	-13.4	-18.2	-24.3	-18.5	-16.6	-9.5	-13.6	-18	-24.6
GI_28527847-S	-1.7	-13.6	9.6	-12.1	1.1	-2.9	1	-15.3	6.6	46.4	-12.5	-2.9	-1.8	10.2	13	-9.3	-10.8	17.2
GI_28527896-S	-19.5	-31	-14.8	-14.2	-14.3	-16.4	-21.9	-14.7	-19.5	-25.1	-21.1	-15.8	-14.1	14.4	9.8	7.3	4.4	-3.4
GI_28528000-S	-2	-12.5	-29	-3.3	-16.1	-25.9	-27.7	-1.9	-23.4	-6.2	-15.6	-19.5	-10.1	-20.1	-11.9	-23.9	-20.6	-12.2
GI_28528655-S	-6	-2.3	8.4	-8.7	-1	-16.5	-14.7	-15.6	-8.9	4.5	7.7	-14.1	-1.8	-3.2	-12.4	-14	-15.1	-1.9
GI_28528694-S	5.4	1.6	-7.2	-6.5	-5.2	-21.8	10.9	-20.6	-9.9	-16.8	-25.6	-14.4	-1.8	-10.8	-6.7	-4.2	-5.9	6.2
GI_28528775-S	-8.6	3.2	-6.7	-33.5	-4.6	-23.1	0.4	3.8	-3.1	-29.3	-15.4	-8.7	11.5	10.5	5.9	-7.7	7.6	3.2
GI_28528969-S	-11	-19.2	-10.3	-33.5	-23.1	-0.8	6.5	-20.7	-17.5	-0.5	-23.8	-17	7.8	-4.2	-9	4	-14.4	-4.1
GI_28529061-S	-8.8	-9.9	-9.5	-14.6	1.1	-12.1	-15.7	-18.9	-7.8	-22.7	-22.2	2.8	-11.4	-21.3	-21.8	-5.4	-11.5	-3.2
GI_28529146-S	3.3	18.8	16.7	-1.9	3.9	0.3	-3.1	2.5	2.3	-2.4	-5.1	-7.6	-2.8	-4	14.4	-4.7	-19.4	8.6
GI_28529298-S	4.3	-4.3	-15.4	0.4	-20.9	-21.4	-31.8	-14.9	5.3	-23.1	-0.5	-23.4	0.7	5.2	-0.5	-14.1	0.1	16
GI_28529306-S	-7.8	-5.1	-18.6	-10.2	-19.5	-4.3	-35.3	-19.1	-16.6	-8.3	-21.8	-15.5	3.7	0.8	-1	0.8	-8.9	-12.3
GI_28530335-S	11.4	-21.8	-12	-0.1	-13.6	-24.8	3.4	-14.4	-7.9	-27.1	2.4	-26.7	4.2	-9.1	-0.3	-7.5	2.3	-9.4
GI_28537044-S	36.9	25.1	37.7	23.2	19.8	25.1	46.8	35.4	18.6	29	41.2	28.4	6.1	11.4	-0.6	14.2	10.2	8.9
GI_28544655-S	44.5	29.7	24.2	17.7	7.6	9.2	30.2	16.6	12.5	18.4	11.8	8.1	38.4	36.5	24.9	30.4	44.1	37.9
GI_28544764-S	-5.3	-8.7	2	-6.6	-25	-12.6	-1	-14.7	-9.6	-8.4	-13.4	7.6	-18.9	-9.9	-7.9	-15.8	-10.6	-4.8
GI_28545636-S	183.2	184.6	166.3	152.5	145.1	145.7	145.3	171.1	188.7	144.9	187.2	216.9	154.6	133.2	129.2	104.6	134.6	116.1
GI_28545664-S	1.6	15	23.8	-14.4	7.4	2.2	22	20.2	13.2	1.7	12	28	NaN	NaN	NaN	NaN	NaN	NaN
GI_28546177-S	15.2	3.4	-1.9	5	-8.5	-8.2	-8.5	-15.9	-7.4	-3.2	10.6	-3.6	23.1	4.6	3.8	13.1	10.8	3.5
GI_28548046-S	28.8	39.5	42.8	46.9	36.5	37.2	16.2	57	17.8	19.3	37.3	17.9	NaN	NaN	NaN	NaN	NaN	NaN
GI_28548974-S	10.7	38.3	20.6	5	36.8	18.7	3.4	9.8	1.3	31.3	9.2	9	24.5	15.6	21	2.1	10.9	6.8
GI_28551257-S	-14.7	-0.7	-2.4	-16.6	-11.7	-31.1	-10.8	-14.3	-8.5	10.7	-10.5	-7.9	-4.2	1.7	-19.5	-22.2	-13.6	-8.1
GI_28551350-S	-9.4	4.8	-11.3	7.1	-18.3	-11.1	-3.8	-1.2	-23.3	16.4	20.2	-16.2	10.6	-1.9	2.7	-6.1	1.9	21.1
GI_28552085-S	11.3	-2.3	0.1	-15.5	8.5	-12.4	-12.1	-22.8	1.8	-4.3	-16.4	-8.7	-0.8	-4.3	4.8	-11.3	-16.9	11.2
GI_28875779-S	22.8	21.5	10.4	15.2	11	10.2	-4.2	-11.2	-7	27.8	-1.7	21.3	3.3	8.4	-2.3	40.8	38.7	64.6
GI_28893040-S	-18.2	-13	2.3	17.6	5	5.3	3.5	-3.2	5.5	-11.9	-12.4	-14.6	10.9	6.5	5.7	4.4	-1	1.6
GI_29243945-S	140.1	116.1	101.6	146.3	113	117.1	78.6	117.8	82.7	167	126.8	104.3	120.1	116.9	113	129.9	111	133.9
GI_29336054-S	209.1	196.3	182.7	137.4	167.2	139.5	231.1	122.7	373.5	372.8	335.2	380	630.7	416.8	452.2	325.2	419.5	304.3
GI_29789103-S	60.1	46.1	70.5	51	59.2	36.2	37.8	65.2	36.2	70.3	56.8	37.5	109.8	107.9	93.1	108.9	108.3	115.1
GI_29789252-S	454.9	420.9	404	412.2	351.4	321.3	413.1	335.3	258.6	287.1	293.3	242.5	610.7	592.3	523.1	537.7	551.3	622
GI_30061326-S	49.6	42.1	43.6	29	88.7	200.9	282.5	132.6	63.7	39.8	267.8	60	215	234.9	222.8	285.6	321.4	254.9
GI_30061350-S	101.4	200.2	135.7	87	66.9	95.9	53.7	128.1	129.5	67.9	65.6	73.3	186.3	181.6	152.7	113.6	109.5	114.7
GI_30061354-S	26.1	19.4	41.6	26.9	12.4	29.1	21.2	9.5	22	13.4	12.9	3.4	49.5	62.2	50.5	47.7	42.5	52.9
GI_30061356-S	2543.1	2889.6	3041.6	2778.4	3001.7	3269.2	2641.7	3248.2	2867.9	2978.4	3071.4	3131.7	6675.8	6855.7	5865.2	5287.8	5623.4	5758.8
GI_30061358-S	35.2	48	18	1.6	38.4	19.8	33.9	31	27.3	35.2	5	31.3	38.8	33.1	27.5	27.6	27.5	22.5
GI_30061360-S	361.8	408.5	376.3	386.5	510.1	766.1	958.5	594.4	401.4	366.7	1281.1	513.9	880.7	1085.5	1057.6	1336.8	1560	1363.1
GI_30061368-S	-29	-27.3	-33.2	-20.9	-31.1	-38	-23.4	-15.9	-30.1	-20.6	-33.1	-21.7	6.1	-14.3	-6.3	4	-12.6	-2.1
GI_30061370-S	52	54.4	46.9	36.7	138.7	209.9	318.5	143	51.4	41.2	301.2	79.2	254.3	266.1	258.6	325.4	398.4	285.6
GI_30061374-S	1320.7	1859.4	1649.5	1634.9	1914.9	1927.9	1785.5	1931.2	1814.9	2201.9	1802.9	1969.1	4890.3	5214.8	4244.9	4012.3	4434.3	4776.9
GI_30061378-S	3840.2	4284.2	3972.6	3883.8	4222.4	4524	4107.5	4610.9	4142	3961.9	4003.1	4112.8	8496.8	8740.1	7820	6717.9	7677.2	7817.2
GI_30061392-S	364.2	376.8	415.9	351.9	443.5	734.8	921.2	519.4	467.8	356	1186.8	448.3	793.4	917.1	894.7	1136.8	1446	1230.5
GI_30061398-S	3143	3512.3	3576.9	3245.5	3432.5	3718.8	3314.1	3599.9	3331	3548	3503.1	3347.5	7016.2	7495	6375.4	6021.4	6339.4	6365.3
GI_30061402-S	12.6	7.2	29.5	8.7	-1.4	0.5	-6.2	4	28.6	5.2	8.2	15.8	51	64.7	34.9	29	45.5	68.8
GI_30061404-S	-9.6	-21.7	7.1	9.8	-18.6	-16.3	-10.5	-13.2	-18.8	-19.5	-17.7	-21.8	-17.5	-9.3	-11.2	-6.7	-0.3	-13.2
GI_30089707-S	220.3	353.5	322.9	312.3	249.6	199.3	113.6	259.8	320.7	244.4	247.9	303.6	NaN	NaN	NaN	NaN	NaN	NaN
GI_30089713-S	75.9	123	68.4	90.7	57.2	80.2	23.4	68.5	76	80.7	53.4	85.9	378.6	395.9	362	259.9	225.4	281.9
GI_30520286-S	61.8	54.9	29.7	50.1	43.4	83.1	133	89.5	65	74.7	88.4	81.7	95.4	88.4	92.7	74.8	90.3	94.9
GI_30795234-S	20.6	44.7	19.4	29.6	47.7	42.1	36.5	41.5	58.8	42.8	34.2	23.7	51.6	46.7	51.5	43	36.4	51.1
GI_30841036-S	-9.7	-5.4	33.6	9.3	-5.3	-16.2	3.5	-12	-11.6	-0.6	5	14.7	-6.5	13.7	-13.6	7.1	15	10
GI_30841040-S	-7.6	-15.2	-8.3	20.7	-7.9	-14.9	-4.9	-4.3	4.1	-5.1	-5.7	-28	-8.2	-24.7	4.8	31	-12.2	-5.3
GI_31088857-S	4067.4	3731.3	4824.9	3819.8	6670.6	6850.6	8840.6	6186.4	2403	2025.6	5089.2	2349.7	8652.7	8507	7524.4	6240.8	6445.2	5662.1
GI_31340566-S	5.2	13.2	0.1	14.1	6.1	-1.9	-5.4	3.4	-9.5	16.6	7.4	-17.9	1.8	1.1	-11.8	-2.6	-2.1	-3.9
GI_31340591-S	4.8	-19.5	-10.7	-30.2	-13.9	-10.5	3.7	-0.1	-29.2	-16.5	-14.6	1.4	-16.4	-12.2	1.9	-13	0.1	4.6
GI_31340746-S	65.4	79.7	74.4	60.4	25.1	20.6	77.7	24.7	56.6	47.6	35.1	35.6	43.7	51.5	42.8	46.9	61.3	53.2
GI_31340762-S	-15.9	-1.3	13.4	-9.2	-13.6	-5.7	-6.9	5.3	8.9	11.2	-4.1	-6.6	20.1	11.7	6	0.2	5.1	12.6
GI_31340770-S	24.5	4.5	1.6	5.8	-0.1	14.8	-10.5	19.1	-9.6	7.2	-3	6.2	NaN	NaN	NaN	NaN	NaN	NaN
GI_31340806-S	25.5	20.8	22.1	-0.4	26.3	32.9	-5.1	-0.6	21.7	45	7	21.8	42.9	31	19.2	29.4	29.5	34.6
GI_31340904-S	-6.9	3.1	14.5	-13.3	-14.5	0.4	3.1	5.2	-17.1	8	-6.1	-5.5	-4.5	-4.7	-8.2	-7.4	-9.1	1.1
GI_31340926-S	2218.4	1711	1945.9	2021.7	1615.8	1826.4	2896.2	1914.9	1786.6	1774	2485.1	1943.4	1949.3	1692.6	1611	1969.8	2186.1	1832.7
GI_31341025-S	-23.7	-2.4	-7.7	-28.6	-2.7	-11.9	-8.9	-17.6	14.5	-9.3	-2.8	-10.6	14.9	-1.7	-10.3	-5.7	4.2	20.6
GI_31341208-S	17.3	16.2	18.1	9.7	17.4	18.4	24.5	30.5	9.7	44.7	20.5	30.6	30.3	17.2	41.3	29.5	22.1	24.2
GI_31341329-S	-14.7	10.4	-2.9	-10.9	20.3	-5.1	26.9	-7.9	6.4	3.6	0.6	9.5	13.8	11.1	-4.6	9.3	16.6	10.7
GI_31341582-S	-9.3	11.8	22.6	-1	15.3	7.1	9.5	15.9	14.1	25.5	21.5	17.1	42	35.4	51.5	11.2	36.4	-12.2
GI_31341638-S	39.3	47.1	66.8	49.3	54.9	72.3	53.5	46	59.7	42	57.1	22.9	149.4	131.5	117.8	105.3	118.2	109.3
GI_31342124-S	-11.3	-39.6	-19.2	-10.6	-16.1	-8.2	-2.4	-26.3	-21.9	-15.6	-23.4	-14.3	-8.6	-2.8	-11.2	-7.4	-13.4	10.9
GI_31342149-S	19.2	12.5	15.6	20	9.7	3.9	16.6	7.1	16.2	8.9	25.5	13.8	49.3	20.6	23.6	39.9	33.2	41
GI_31342213-S	-8.3	3.2	-5.2	-10.8	-8.5	-6.4	18.5	11.1	4.1	14.7	0	-0.6	10.7	4.2	4.3	-0.3	16	0
GI_31342261-S	2.4	3.3	-6.6	8.5	-7.1	3.6	-6.6	2.4	16.4	0.7	1.9	17.3	12.6	24.4	12.5	19.9	21.7	17.8
GI_31342351-S	308.5	221.1	205.1	288.6	158	197.8	308.8	186.8	232.3	214	250.7	226.1	298	253.2	262	204.4	216.8	242.7
GI_31342426-S	7.7	-25.6	-3	-1.4	-11.7	-23.7	-28.6	-29.2	-16.7	-11.4	-11.6	-10.8	65	50.6	62.2	48	30.7	31.6
GI_31342475-S	105.3	97.6	91	101.2	141.2	82	99.6	106.9	82.4	100.2	89.8	87.7	432.8	201.3	452.9	467.5	455.6	499
GI_31342689-S	-1.6	78	63.9	15.3	27.2	2.7	31.8	8.4	49.9	20.8	36.1	41.8	102.5	68.5	93.4	44.3	50.6	0.9
GI_31342691-S	36.7	21.9	50.2	53.5	66	74.7	45.3	48.8	77.9	57.6	56.5	31.3	56.1	40.5	53.3	55.7	86.4	83.2
GI_31342727-S	-19.9	-3.7	-11.8	-3.5	-3.6	-12.1	-6.2	-15.2	-15.3	3.2	-8.8	6.1	14	-1.2	-6.9	9.3	0.4	4.1
GI_31342737-S	-4.8	-25.3	-1.2	-15.4	-11.6	-32.9	-16.4	-16.7	-37.5	-33.5	-31.2	-19.5	-17.8	2.7	-7.4	-20.9	-6.9	-5.9
GI_31342833-S	1.4	5.3	-1.2	-3.2	2.9	17.9	5.9	9.7	6.4	-11.1	-14.1	4.6	-5.4	-11.3	5	7.4	1.1	-10.4
GI_31342855-I	39.9	38.9	45.2	23.9	33.2	36.1	64.9	41.5	41.4	70.1	24.3	40.2	34.4	31.5	36.5	34	45.6	42.5
GI_31343294-S	325.3	415.4	431.2	330.1	207.1	199.3	157.1	189.3	220.7	230.6	153.9	201	NaN	NaN	NaN	NaN	NaN	NaN
GI_31343356-S	56.2	70.4	92.7	45.5	-23.2	-19.7	7.1	6.2	77.8	98.4	37.4	62.9	89	101.2	75.8	99.2	113.6	123.7
GI_31343623-S	-9.5	-9.6	11.9	-7.5	6.8	-4.1	-7.1	-10.5	-3.1	-17.5	8.8	-10.2	-5.8	2.3	-6.3	5.5	-15.5	-16.3
GI_31542030-S	298.3	310.9	246.3	277.4	253.9	272.8	205.1	287.7	256.6	291	234.2	219.3	194.7	223.8	200.1	203.7	225.4	244.6
GI_31542957-S	-25.9	-7.5	-20.9	-19.4	-18.2	-29.3	-29.9	-27.9	-22.1	-16	-24.2	-19.3	1.9	-2.7	-18.1	16.4	-4.3	-4.2
GI_31543000-S	108.8	76.8	107.3	102.1	86.9	121.5	114.8	103	75.9	100.8	100.3	75.3	53.1	51.8	60.8	66.4	64.1	49.3
GI_31543706-S	1540.8	1462.1	1296.4	1202.2	721.5	760.7	586.8	554.6	868.2	911.2	616.2	619.8	1429.4	1179.7	1019.3	1181.5	1191.4	1149.8
GI_31560131-S	1032	714.7	502.1	862.8	548.6	468.3	551.6	442	762.9	679.7	511.9	645.6	1107.6	906.7	919	711	721.5	922.2
GI_31560655-S	2152.9	2025.6	1996.8	1891.6	1904.4	2039.7	2007.6	1801.8	1848.6	2165.5	1811.7	1716.5	NaN	NaN	NaN	NaN	NaN	NaN
GI_31560836-S	371.8	345.3	355.9	372.5	333.1	308.5	542.6	370.9	338.5	395.4	398.1	360.1	281.5	302.1	288	285.2	278.9	259.6
GI_31560843-S	-25	-4	-24.6	-6.7	-2.4	-22.2	-19.1	-19.9	-19.5	-5.4	-2.9	-8.8	-17.6	-23.1	6.8	-17.3	-10.8	-19
GI_31581537-S	-9.3	10.4	-0.1	-2.7	-23	-14.1	-26.1	-14.3	-7	6.6	-2.8	-9.8	-3.3	-17.3	2.8	-2.9	16.8	0.1
GI_31581543-S	26.5	2.5	21.5	31.4	45.4	61.6	35.2	62.9	-0.2	3.5	35.1	13.2	48	47.1	63.3	71.5	74.8	59.6
GI_31581588-S	57.5	84.4	70.2	75.3	56.3	89.3	65.9	76.5	108.1	137.5	89.5	126.8	70.8	82.3	82.9	292.9	288.4	310.5
GI_31980688-S	104.1	84.2	129.8	87.8	124.1	124.4	97.1	100.3	126.6	115.9	171.5	108.4	NaN	NaN	NaN	NaN	NaN	NaN
GI_31980906-S	146	115.4	157.7	165	162.6	157.3	266.4	155.4	162.3	161.3	166.1	147	385.5	410.9	360.7	358.9	341.7	356.8
GI_31980990-S	259.8	247.3	232	296.8	220.2	240	251.4	243.8	217	282.2	306.1	268.5	414.2	409.5	356	341.4	344.5	353.3
GI_31981321-S	1326.2	1393.8	1418.6	1325.6	1345.2	1393.1	1213.4	1521	1377.3	1290	1543.2	1342	1932.8	1785.4	1912.2	2036.3	2009.5	2002.7
GI_31981379-S	915.6	853.4	1015.2	873.7	908.4	882.7	629.3	1005.1	892.6	1034.3	896.5	951.8	1046.7	1014.1	952	826.7	940	973.8
GI_31981441-S	-21	-11.4	-16.2	-5	-7	-19	-6.4	-16.1	-6.7	-2.8	-8.6	-17.5	NaN	NaN	NaN	NaN	NaN	NaN
GI_31981496-S	40.5	17.5	36.1	58.6	22.1	11.9	18.6	1.1	10.5	1.4	0.9	-1.4	49.1	33.1	43.6	20.1	15	24.7
GI_31981660-S	-6	-6.7	-1.2	-26.8	5.7	-25.7	-17.1	-12.4	-7.8	-23.9	-1	-5.3	3.3	26.4	-2.5	17	7.1	23.6
GI_31981688-S	1056.9	1010.8	1149.6	935.5	1055.4	917.2	863.4	1048.2	868	1156.6	816	938.5	906.5	592.5	794.1	736.4	828.9	735.1
GI_31981689-S	17654.4	20037.5	21368.2	18046.9	16225.3	19305.5	14024.7	17498.1	19575.8	20585.5	16841.4	20403.2	20367.7	18718.4	15812.3	15100.6	18050.9	17279
GI_31981789-S	-32	-20.7	-27.7	-37.5	-23.5	-40.9	3.8	-15.5	-10.6	-18	-28.8	-31.4	-23.8	-17.9	-14.4	-20.4	0.3	-19.2
GI_31981802-S	-15.1	-12.9	-34.6	-26.7	-17.3	-12.8	-9.7	-6.6	-17.4	-3.8	-28.7	-4.4	-1.5	2.4	1	-12.3	2.4	10.7
GI_31981856-S	142.5	131.8	97.9	145.4	43.7	52	64.4	84.6	116.5	121.1	143.2	127.5	204.3	222.5	206.6	213.7	199.2	253.8
GI_31981883-S	260.3	249.8	289.6	225.6	248	239.8	271	245.8	248.9	309.9	255.4	253.1	301.9	286.8	240.2	256.8	332.6	353.6
GI_31981976-S	1675.3	1756.2	1821.5	1731.3	1669.4	1582.4	1446.7	1767	1498.6	1887	1589.7	1707.8	1272.2	1367.4	1248.3	1173.1	1306.8	1392
GI_31982205-S	4.9	16	16.8	-9	4	-5.8	16.4	8	-13.1	6.8	-19.7	12.2	25.6	17.3	6.6	2	12.1	-12.3
GI_31982315-S	1889.6	1944.6	1784.6	1820.8	621.9	618	723.9	693.3	807	788.6	661.3	878.2	828.3	809.2	785.5	1152.3	1240.8	1101.4
GI_31982339-S	39.6	28.6	28.2	60.4	53	58.4	24.7	60	57.8	24.2	11.4	31.3	18.4	18.9	50.7	32.7	35.8	41.8
GI_31982555-S	-0.4	-5.7	21.2	-5.8	8.1	17.6	4.5	4.9	62.4	27.8	50.8	60.2	41.6	44.6	33	79.7	105.6	58.6
GI_31982576-S	44.1	26.6	50	22.7	61.4	57.9	52.2	77.9	15.4	41.5	29.8	31.8	29.8	27.2	30.6	14.9	16.4	31.6
GI_31982600-S	291.1	326.5	316	335.6	40.3	82	78.4	69.5	394.7	285.2	2425.2	422.3	499.5	443.9	548.5	573.6	600.5	374.6
GI_31982782-S	-3.7	7.2	2.7	-1.5	-6.1	-5.1	-18.2	1.9	1.3	7.2	0.4	-8.4	6.4	-1.2	21.1	20.7	-5.7	3.7
GI_31982805-S	1.3	-7.9	-14.7	-2.8	10.1	2.8	3.3	18.1	10.1	-3.2	0.3	2.2	2.8	14.6	5.4	5.9	10.1	7.4
GI_32129292-S	15134.9	12845.7	13562.9	13218.2	5331	4595	4439.8	5336.1	3444	3559.5	3068.6	3635	3768.2	3743.6	3366.1	8021.4	9447.5	10452.3
GI_32891936-S	-7.5	26.1	5	-2.6	19.7	15.5	2.8	18.6	24.1	7.9	19.7	-10.7	13.7	33.8	27.7	10.1	-3.1	30.8
GI_33186905-S	1064.8	824.8	744	755.6	1222.6	857.5	671	1112.2	919.1	920.5	843.7	748.8	566.3	544.6	403.1	359.2	345.5	391.5
GI_33238867-S	-40.2	-22.7	-20.6	-43.3	-42.1	-31.6	-34.1	-32.2	-26.3	-14.7	-21.7	-16	-19.1	-21.5	-8.8	-21.4	-24	-24.3
GI_33238879-S	21.2	29.8	14.7	13.5	23.6	13.1	17.8	29.2	17.3	-0.1	9.2	33.6	20.8	22.9	9.4	9.4	26.2	24.4
GI_33238895-S	-3.1	-4.1	-10.6	-14.8	-19.9	-9.5	-9.5	-3.8	-17.2	-3.4	3.8	-7.8	-1.1	-18.7	-3.8	1.5	-8.1	-9.6
GI_33238907-S	31.7	11.1	3.3	1.2	2.1	11	-5.1	19.5	10.3	10.6	14.1	21.3	5.1	15.4	16.6	17	4.4	18.2
GI_33239081-S	-8.5	16.9	20.2	8	3.1	32.9	17.3	-8.7	26.7	21.9	7.9	8.8	1.1	10.1	-13.3	8.2	7.9	13.3
GI_33239091-S	4.1	5.9	30.6	0.3	-15	6.5	0.3	9.8	-11.5	-3.3	-26.1	-9	-9.3	-1.1	-14.7	-5.9	-14.4	-8.8
GI_33239103-S	2.6	1	13.4	5.6	-7.1	-15.5	-4.6	-11.9	-7.3	-0.3	-5.7	-6	-3.9	0.6	-5.6	-3	-9.3	-0.4
GI_33239109-S	-19.9	-9.1	-26.4	-28.7	-20.6	-18.6	-11.4	-11.5	10	3.2	-27.2	-28	-6.6	9	-1.6	-21.1	-6.2	-5.1
GI_33239127-S	-14.3	-16.2	-13.3	-17.1	-21.8	-18.6	-27.6	-30.8	6.2	-28.5	-19.2	-26.3	-15	-19.3	-7.4	4	-2.5	3.7
GI_33239201-S	13	-0.5	16.8	-1.4	1.6	13.9	19	-9.3	11	13.4	-4.2	14.4	-4.5	2.8	15.6	-12.2	1.5	6.6
GI_33239203-S	36.2	15.1	19.2	8.3	15.1	9.7	-0.8	6.1	35.8	13	-2	3.9	NaN	NaN	NaN	NaN	NaN	NaN
GI_33239219-S	-30.3	-19	-5.2	-29.2	-21.3	-32.4	-29.6	-12.2	-21.5	-10.5	-32.1	-29.6	-21.2	-11.7	-12.1	-18.7	-12.2	2.5
GI_33239245-S	1.7	11.4	-2.6	-3.1	-12.9	-19.5	-2.8	-6.8	4.1	1.1	8.3	-15.6	7.1	6.9	7.2	17.5	-2.4	32.4
GI_33239289-S	10.4	2.6	12.9	-23.3	-11.7	14.9	-21.1	-24.7	-20	-10.9	-23	24.1	3.8	12.7	2.4	3.7	5.9	-9.7
GI_33239297-S	0.7	0.3	-6.4	-1.1	7.9	-4.5	-5.4	3.3	-3.6	21.2	-8.7	11.1	-12.2	-10.8	20.3	-15	0.7	-9.5
GI_33239299-S	8.2	-11.7	-4.6	15.4	-24.5	16.8	-1.8	27	-1.4	15.8	11	4.4	25.2	26.6	26.2	13.3	24.4	16.2
GI_33239321-S	-22.5	-3.5	2.7	-17.4	-2.3	-22.9	-19.6	-11.1	-15	-6.1	12.6	-14.1	-0.7	-11.8	-11.4	3.5	7	-11.3
GI_33239341-S	20.1	17.7	20.8	27.5	5.3	31.4	-8.3	4.1	-9.9	7.3	9.4	0.5	14.9	43.1	22.9	23	26.8	3.3
GI_33239384-S	322.5	268.1	207.8	262.6	252.1	224	478.2	283.7	274.1	281.5	214.2	330	NaN	NaN	NaN	NaN	NaN	NaN
GI_33239414-S	138.1	172.4	197.1	143.1	185	143.5	160.5	224.7	195.6	254.4	195.3	175	371.6	351.1	333	321.9	321.1	360
GI_33468898-S	-15.9	-13.4	4.8	6.5	26.7	6.2	6.9	0.5	-4	33.3	4.3	-9.2	19.2	19.1	16.8	15.3	11.4	6.3
GI_33469082-I	37.3	27.4	33.6	28.9	46.6	5	28.1	46.7	21.1	26.6	45.6	42	26.5	-0.6	13.1	26.6	35.1	38.2
GI_33859790-S	236.2	186.8	189.1	269.1	211.7	199	415.4	223.8	137	162	239.4	122.7	NaN	NaN	NaN	NaN	NaN	NaN
GI_34147078-S	-2.3	-17.1	-2.7	-5.7	-1.3	-15.9	-19.4	-11.4	-21.7	-17.2	-24.5	-6.3	-20.3	-14.7	-8.7	-13.9	-24.6	-20.1
GI_34147082-S	-12.3	-18	-13	-25.6	-1	17.7	38.2	-18.9	-19.3	-12.7	3.2	-2.2	57.3	47	49.4	25.9	19.7	31
GI_34147259-S	7.6	26	32.3	-11	-0.4	-1.8	21.9	4.8	21.2	15.3	10.9	15.8	62.9	36.5	61.3	28.2	23.9	14.5
GI_34304055-S	-14.2	-12.5	-23.4	-16.5	-14	-21.4	-1.1	-16.1	-12	-22.5	-22	-16.7	-17.3	-19.6	-15.1	-2.4	-14.1	-0.8
GI_34328111-S	1	-11.4	-13.7	-3.6	2.5	0.5	-18.9	18.9	-7.4	14.9	-6	-16.3	0.3	-12.6	-8.1	1.1	1.5	6.5
GI_34328127-S	28.9	-6.9	-3.7	16.5	32.5	17.8	19.6	9.5	18.5	0.5	21.8	29.7	-1.4	-9.4	6.5	-12.3	9.2	4.4
GI_34328175-S	3227.8	2758.4	1973	2572.6	2340.9	2424.8	2186.5	2033.9	1648.7	1797.8	1216.3	1875.3	1860.1	1574.8	1879.6	1528.8	1620.7	1523.7
GI_34328176-S	45.2	39.5	64.5	56.7	46.7	42.4	56.8	52	17.6	26.5	43.1	40.9	50.1	39.8	46.3	46.5	46.3	54
GI_34328197-S	22.4	21	7.4	26.9	23.4	8.7	46.9	41.7	8.9	-4.5	30.9	9.4	31.2	22.2	35.8	24.8	23.6	31.5
GI_34328367-S	-16.6	-6.8	-18.2	-8.9	-22.8	-25.2	-16.1	-42.3	-10.4	-15.7	-18.2	-8.4	-11.3	0.5	-17.4	-3.9	-19.5	-12.7
GI_34328420-S	-0.4	7.2	-6.3	-1.7	14.9	1.9	2.8	16.6	3.5	6.6	12	-11.7	7	6.9	1.3	-6	2.6	-3.9
GI_34328453-S	-28.7	-25.5	-23.2	-38.1	-21	-31.2	-18.2	-16.7	-21	-24.7	-22.6	-23.6	1.4	-18.3	-10.5	-17.7	-9.9	-11.6
GI_34328512-S	155.7	210.1	212.4	186.6	208.3	198.8	341.3	231.5	243.5	252	298.6	239.8	345.1	264.3	342	356.6	314.9	315.3
GI_34365778-I	7.3	5.2	5.9	19.4	10.4	-7.2	25.7	-7.4	-1.3	-12.1	21.8	19.3	3.4	-13.6	-11.5	-15.8	-1.3	-10.7
GI_34594656-S	38.2	49.3	46.3	51.9	23.5	16.9	37.5	36.9	44.3	45.3	47.8	44	33.2	42.2	35.3	25.4	18.5	31.4
GI_34594660-S	-0.5	3.1	9.9	-0.3	-22.8	21.7	9.1	3.7	14.1	7.5	14.1	3.4	22.5	17.3	32.6	27.1	26.6	31.2
GI_34610218-S	-22.9	-23.9	1.9	-21.2	4.7	-25	-14.4	-19.3	-11.8	-20.8	-20.5	-21.4	-7.1	-3.7	-16.2	-6	-10.9	-2.5
GI_34740334-S	2472.5	3018.2	3513.5	2554.3	3511.1	4482.7	3485.2	3757.8	2361.3	2565.6	4645.1	2592.4	4406.2	3408.7	3712	4216.8	4547.6	4010.8
GI_34996506-S	240.9	219.3	282.1	187.7	192.3	171.8	153.1	201.1	206.4	242.8	214.1	197.1	NaN	NaN	NaN	NaN	NaN	NaN
GI_37059773-S	206.5	267.9	200.4	213.2	303.3	257.7	180.6	258.7	294.7	318.6	174.3	222.3	397.8	403.9	352.3	244.1	284.1	305.5
GI_37574085-S	28.8	15.3	3.9	19	17.4	27.3	15.3	1.7	43.2	1.9	35	13.7	44.5	36.3	35.9	35.7	28.9	26.1
GI_37674262-S	37.2	40.7	31.5	67.5	39.1	32.8	36.3	42.4	43.5	27.7	67.1	45.8	NaN	NaN	NaN	NaN	NaN	NaN
GI_37693517-S	7791.9	7721.2	7838.9	8147.3	7361.8	7388.2	7587.8	7376.8	7730.9	8845.9	8423	8052.4	14572.4	11400	11827.2	11546.6	12074.1	11279.8
GI_38016147-S	-26.3	-5.9	2.3	-22.4	0.2	-15.2	-22.6	-17.6	-8.9	-20.3	-5.7	3.6	-0.7	13.4	19.6	-0.3	0.4	15.2
GI_38049271-S	-0.2	3.3	5.7	4.1	8.3	10.1	2.1	-4.9	-6.1	0.2	8.3	7.2	-5.9	-15	-2.8	-12.2	-13.7	-10.8
GI_38049275-S	17.5	12.5	5.6	4.6	6.6	5.6	6	20	-4.8	24.2	-7.5	5.5	9.3	27.6	12.5	19.7	9.6	25.7
GI_38049277-S	19.5	3	-0.5	10	29.7	21.2	7.8	20.2	6.2	23.5	39.8	-4.2	4.3	18.1	-7.2	-1.2	-7.4	5
GI_38049289-S	33.4	27.9	8.7	5.8	184.8	164.9	79.5	233.2	11.8	37.5	28.3	24.5	47.9	31.8	47.9	26.4	34.7	40.6
GI_38049291-S	13885.3	12925.7	14055	13141.7	13706.3	13451.6	16529.1	14565.9	12185.8	12177.4	15991.5	12643.2	18748.2	17690	14571.5	18330.1	20002.3	20897.5
GI_38049297-S	18.2	-4.4	-4.4	-9.5	15.3	-9.2	2.7	-10.6	-9.4	11.9	8.1	-12	7.8	11.1	-4.3	-6.9	9.2	13
GI_38049299-S	1.6	8.7	-21.4	2.5	-8.4	-21.9	-3	-13.9	-14.8	5.2	-14.3	8.6	10.5	9.4	16.6	2.3	8.7	4.9
GI_38049301-S	-25.2	-8.4	-38.3	-31.7	-18.6	-26.1	-1.1	-19.3	-31.6	-9.9	-27.2	-23	-21.1	-11.5	-18.5	-9.9	-21.7	-21
GI_38049303-S	26.6	40.1	15.2	0.3	6.1	51.9	26.7	-10.4	8.5	39	24.3	37.2	16.1	38.6	32	29.6	36.7	23.1
GI_38049307-S	-33.2	-17.1	-15.4	-19.6	-8.2	-46.2	-5.6	-36.7	-42	-28.4	-31.8	-44.7	-3.5	4.9	-8.4	22.4	-2.1	-9.5
GI_38049309-S	55.5	51.4	51.9	62.8	44.8	40.3	51.7	69.1	41.2	47	51.8	45.3	54.7	60.1	55.5	45.1	44.7	32.5
GI_38049311-S	-17.5	-25.5	8.3	7	-7.4	-4.2	-5.3	-4.5	7.3	9.6	-3.9	-9.1	2.3	-14.3	20.4	-6.5	-3.7	-8.1
GI_38049315-S	5.6	-2.2	18.9	0.8	3.6	3.8	6.2	12.4	6.3	15.1	18	10.1	11.5	25.7	14.5	6.5	-5.8	13.8
GI_38049317-S	36.8	20	16.5	27.1	32.4	27.7	40.6	29.9	26.4	10.1	32.6	45.3	19.2	7.6	27.3	10	6.8	0.5
GI_38049319-S	-13.6	-6.1	-9.3	-7.3	-4.1	-12.3	-13.9	-24.8	0.5	-14.5	-17.7	-2.5	-13.5	-7.9	2	-19	-4.5	-11.6
GI_38049323-S	11.8	3.8	-16.9	-2.7	6.1	0.8	6	-13.7	-0.6	-17.4	-3.7	-5.5	-1.6	-4.5	19	11	12.2	-5.4
GI_38049337-S	-23.6	-20.1	-13.2	-8	-3.6	-0.2	-14.2	-11.4	-0.8	-1.3	-1.3	12.7	-1.5	-7.2	-13.4	-3.2	10.1	11.2
GI_38049341-S	12.1	3.4	-9	4.8	11.3	4.5	0.3	9.4	3.5	-5.4	-9.3	-4.7	NaN	NaN	NaN	NaN	NaN	NaN
GI_38049347-S	-14.2	8.6	24.4	8.3	-13.4	-7.2	-7.2	-2	-3.4	-6.3	-17	27.4	13	-1.2	-5.9	17.6	5.5	8.6
GI_38049353-S	95.2	102.1	176.4	135.1	72.6	69.1	69.3	73.3	72.3	57.2	28.3	47.7	211.1	139.6	160.1	234.1	246.4	284.1
GI_38049355-S	-6.3	-13	-14.4	3.8	-1.9	-1.2	-9.8	12	12.5	2.2	-3.8	17.7	32.2	21.7	23.2	29.4	7.3	2.2
GI_38049356-S	53.7	7.3	28.9	22.4	6.6	25.9	20.7	19.5	6.7	22.6	5.2	17.1	6.2	-4.4	4.9	2.3	2.3	5
GI_38049360-S	-7.3	-11.7	6.8	-4.5	-11.9	2.5	2.7	-2.8	-12.5	-0.2	-21.4	-6.8	1.3	1.4	-4.1	-7.3	-4.5	4.7
GI_38049364-S	48.3	27.3	38.7	17.3	69.9	65.6	61	49.7	52.9	48.6	30.6	33.6	30.9	34.3	26.3	27.5	31.3	33.2
GI_38049366-S	19.2	18.4	-7	6.5	7.3	20.1	4.1	17.9	2	14.9	-0.2	14.5	12.7	18.7	35.8	34.8	5.5	23.2
GI_38049368-S	12.6	16.9	-5.6	16.5	6.8	25.6	7.8	24.2	29.1	34.9	8.6	29	22.6	41.6	14.7	19.1	7.4	15
GI_38049370-S	0.3	-1.4	15.2	-1.6	18.6	3.8	6.2	6.7	-7	25	-13.7	-5.8	-0.1	-5.7	0.6	7.2	-0.8	-3.5
GI_38049374-S	2.9	-11.7	-1.5	10.4	0.4	10	-12.9	-3.1	8.7	1.1	-4	-4.9	-9.1	-7.9	-0.4	-11.5	-6.1	-3.9
GI_38049376-S	1.7	6.6	13.3	8.5	-13.5	8.1	-1.3	-13.1	32.3	29	4	0.5	20.1	1.6	-0.3	9.1	12.1	1.7
GI_38049378-S	-13.7	-12.7	0.4	-11.7	-18.6	-14.2	-13.3	-4.7	4.8	9.5	1	-8.9	-14.1	2.7	-19.2	-11.6	7.8	-1.2
GI_38049380-S	19.4	27.8	-2.4	13	13.4	22.4	23.8	9.8	5.6	-6.6	12.4	22.5	2.7	-11	4.4	3.1	-0.7	1
GI_38049382-S	-14.4	-22.6	14.8	17.4	1.2	22.8	14.1	27.6	12.7	-0.8	0.3	10.2	8.5	10.3	22.8	30.9	31.4	12.3
GI_38049384-S	-5.3	6	-2.9	-6	1.1	-19	17.4	-16.8	-4.8	5	3.3	-3	-17.1	-13.6	-20	-16.9	-9.2	-1.3
GI_38049386-S	24.2	31.1	33.9	9.7	32.5	25.4	18.4	40.5	15.9	33.8	18.9	43.6	0.4	-12.1	-4.1	-9.4	-6.1	7.2
GI_38049388-S	-29.7	11.8	-23.7	1.9	-8.9	-19.4	-13.8	-20.1	-31.4	-16.7	-13.1	0.8	NaN	NaN	NaN	NaN	NaN	NaN
GI_38049390-S	-5.9	-16	14.3	-4.6	-33.2	-10	-30	-15.6	13.4	-30.7	-24.1	-10.1	-20	-14.5	7.1	4.3	-23	-10.8
GI_38049394-S	-2.9	-14.1	-0.8	-25.3	2	-3.7	-9.1	2.1	-2.8	1.7	1.8	14.6	-1.4	-8	-8.7	-4.4	3.1	-7.2
GI_38049396-S	4.3	7.3	-6.5	2	6.3	-3.2	-6.9	-8.5	8.6	10.6	2.6	-25.2	2.5	-1.9	-1.6	-3.8	-5.7	9.2
GI_38049400-S	-20.1	-1.8	17.8	13.8	2.3	-0.2	-1.6	7.5	16.9	5.9	-11.8	10.8	-1.4	-2.5	3.9	8.6	-6.8	15.4
GI_38049402-S	-23.5	-14.3	-35.7	-15.4	-16	-1.9	-43.7	-18.4	-36.7	-25.3	-27.8	-2.8	-3.1	-6.4	-3.5	-11.1	5.6	3.7
GI_38049404-S	43	66.2	61.3	33.8	54.5	58.2	37.1	49.2	162.2	186.5	168.8	154.2	30.1	38.5	29.2	175.5	148.2	172.3
GI_38049413-S	1085.8	1083.7	971.1	1163.7	990.3	694.3	810.4	955.9	615.4	660.1	572.6	618.1	974.4	899.5	973.9	1016.6	1018.6	985.4
GI_38049415-S	4.5	-12.6	16.3	-7.8	-3.1	-13.7	-21.9	-7.9	-15.7	-4.8	-18.9	-5.2	23.4	25.4	2.6	27.3	26.7	22.8
GI_38049419-S	-1.7	-3	-6.4	-8.4	11.2	1.4	7.8	5.3	-1.8	-0.2	8.7	0.7	2.9	-0.9	-7.9	-17.7	-11.6	-10.8
GI_38049421-S	-6.3	4.4	-19.1	14.2	-1.8	1.4	-6.2	-4.2	-11.6	10.4	5.6	4.8	19.9	28.4	14.4	24.8	21	21.1
GI_38049430-S	23.8	24.2	24.5	4.1	39.8	14.1	30.2	32.8	42.2	42.3	17.8	25.7	34.1	14.7	20.1	33.7	45.5	56.9
GI_38049434-S	84.5	59.4	76.8	67.6	68.3	32.1	79.1	44.4	77.5	25.5	96.5	79.5	56.4	4.9	71.5	43.4	37.7	24.9
GI_38049439-S	-15.2	-26.2	-14.5	-5.5	5.1	4.4	-14.7	-43.9	-23.8	-17.2	6.8	-17.9	1.3	47.4	27.4	38.1	47.6	38.2
GI_38049441-S	382.8	426.5	408.6	356.1	330.8	424	373.1	355.7	256	307.2	376.1	291.9	175.9	134.2	151.9	131.9	144.9	165.5
GI_38049443-S	-0.5	-16.2	0.4	-24.7	26.6	10	5.9	-2.6	-21.2	2.6	-6.1	-1.9	-19	-8.3	-20.3	-21.7	-14.4	-10.6
GI_38049445-S	-9.6	-3.1	-9.1	-18.7	-23.1	-14.2	-17.1	9.4	-1.3	-16.6	-19	-17.6	2.3	3.6	-8.1	-9.1	-16	-11.4
GI_38049449-S	25.8	19.3	22.8	8.9	4.9	1.7	10.6	29.2	20.2	16.1	14.1	11.1	46.6	55.2	49	35.4	43.5	45.2
GI_38049457-S	2.5	8.6	20.5	22	-15.2	17.9	-17.6	13	3.4	24.3	0.8	11.6	32.6	39.6	46.4	18.3	36.3	42
GI_38049459-S	-26.7	-11.4	-16.3	-12.2	-36.8	-14.5	-17.2	-1.9	1.7	-14.5	-14.5	8.4	-3.1	7.3	12.1	2.8	-1.8	5.9
GI_38049461-S	310.6	238.3	187.5	201.4	194.2	174.8	212.7	185.4	190.1	177.8	173.1	157.3	92.9	94.3	82.2	67.4	73	89.3
GI_38049465-S	22.7	102.9	73.5	73.8	50.4	111.4	59.5	67.3	77.5	97.3	85	48.7	179.8	192	146.6	162.3	136.4	146
GI_38049467-S	0.3	10.3	-2.7	5.6	-8.3	27.3	1.1	-8.3	6.5	3	-7.1	15.3	-0.6	-3.8	-7.4	11.8	-8.3	-11.3
GI_38049469-S	-10	-4.9	-15.6	-0.7	-16.7	-17.4	-7.3	-10.9	-4.2	-16.1	-15.9	9.1	-7	0.6	11.5	4.9	-9.6	1.3
GI_38049471-S	-17.9	-32.6	-22.1	-29.5	-46.7	-23.1	-27.7	-14.1	-1	-26	2.9	-16.7	6.6	1.6	-21.7	-14	-16.5	20.4
GI_38049480-S	3.4	-8.5	-11.5	-0.3	-5.6	1.2	-14.6	-0.1	-5.6	-18.3	-15.9	-8.7	1.7	-9.4	-4.8	-7.2	-16	-6.6
GI_38049482-S	233.2	242.2	261.5	189.5	301.8	215.8	231.6	326.9	227	229.1	257.4	257.4	221.3	180.7	225	198.8	234.9	233.3
GI_38049483-S	25.5	-6.8	-4.1	-12.4	-3	-11.9	-20.1	2	5.3	7	-1.3	-7.1	4.2	8.2	-1.8	-8.7	-3.4	9.9
GI_38049488-S	9.4	27.8	17.6	20.3	-4	24.9	26.4	29.1	4.7	26.9	24	36.2	38.2	24.7	36.1	25.5	30.9	39.1
GI_38049490-S	29.8	7.4	26.2	18.4	-3.5	32.2	25.5	28.2	25.5	39.9	23.8	28.2	6.5	4.1	2.3	17.9	-1.9	14.5
GI_38049492-S	66.1	66.8	61.7	71.6	60.3	44	61.8	61.7	58.3	39.5	60.3	59.1	41.3	42.9	52.9	48.6	41.4	47.4
GI_38049494-S	4.7	-18.6	1	-25	-23.8	-19.4	-20	2.4	-20.1	-23.1	-22.5	3.2	13.7	17	-1.9	4.1	19.5	22.1
GI_38049496-S	19.4	-6.6	10.4	-8.4	27.7	4.2	5.5	13	21.9	2.1	7.4	30.5	32.9	18.9	6.4	25.3	35	28.5
GI_38049498-S	-8.1	23.8	2.4	9.1	13.2	-7.1	2.4	-4.5	-2.9	5.6	23.5	7.7	19.6	4	6.2	-8.9	13.9	-3
GI_38049500-S	6.8	6.9	-0.8	9.1	5	9.2	0	6.9	3.1	37.2	-1	6.4	7.4	15.5	17.6	14.3	19.3	9.4
GI_38049502-S	84.4	106.8	108.4	89.9	57.3	103.6	116.2	77.2	78	100.1	103.7	75.6	102	114.5	125.3	108.2	106.4	111
GI_38049504-S	-1.6	-4.6	8.7	6.4	-0.2	-14.1	-9.7	-8.6	-1.7	0.9	-25.7	-9.9	-12.1	-6.3	5.5	6.5	0.5	2.4
GI_38049513-S	1.4	-22.6	-1	1	4	-4.4	-13.7	6.1	1.4	-8.9	6.8	-25.2	2.7	-10.7	-9.4	-10.9	-8.4	-13.5
GI_38049517-S	171.3	150.6	199.9	188.2	162.3	173.9	144.3	159.2	161.2	260.4	251.2	194.5	429.8	319.9	365.7	331.4	337.2	338.4
GI_38049519-S	-12.1	0.9	3	-20.3	5.7	17.3	4.1	28	13.2	8.5	8	11.4	31.1	36.8	38.2	29.2	24.7	39.9
GI_38049521-S	37.4	45	28.8	32.8	25.1	19.2	21.4	35.2	27.1	55.6	32.9	33.7	10.4	22.8	12.9	28.7	14.6	32.1
GI_38049523-S	-30	-9.8	6.2	-6.1	-5	-12	1.6	-20.2	-19.6	-19.3	-29.6	-20.1	-17.9	-3.9	-2.5	-16.1	-12.1	-13
GI_38049525-S	120.3	113.2	72	93.2	115.1	92.2	142.2	84.4	107.4	103.4	184.2	116.7	60.3	66.4	53	52.2	39.4	44.7
GI_38049540-S	11.9	41.4	20.8	0.2	11.5	40.5	18.1	37.2	2.4	54.3	9.7	13	11.5	17.9	33.9	21.1	27.5	22.3
GI_38049548-S	10.4	3.5	1.8	-3.3	0.5	-2.5	10.9	6.3	7.6	9	-5.4	7.4	9	21.6	17.9	11.7	10.2	7.8
GI_38049554-S	-33.9	-34.7	-31.5	-26.8	-42.2	-38.5	-29	-34.9	-41.5	-23.9	-23.1	-26.1	-23.5	-22.7	-24.3	-20.4	-24.9	-14
GI_38049562-S	-12.8	3.1	1.4	-6.3	11.8	7.7	-6.3	8.8	0.6	-3.7	0.3	0.9	8.3	21.2	6.3	16	11.7	5.5
GI_38049566-S	49.2	59.4	41.2	74.3	22	21.9	20.4	20.3	42.2	59.6	47.2	44.3	69.4	64.1	88.4	57.1	55.1	71.7
GI_38049568-S	-3.2	8.1	0.6	10.7	7.3	-8.8	8.8	18.2	-5.5	22.1	33	47.9	6.9	0.2	-3.4	8.3	1.5	16
GI_38049570-S	18.2	34.6	8.7	28	38.2	22.2	10.3	37.4	29.7	7	23.9	20.6	31.8	42.8	29.2	23.1	22.9	30.5
GI_38049575-S	22.7	-1.7	13.2	22.6	-3.2	15.9	12.3	37	11	14.5	26.4	26.1	31.3	35.1	46.7	38.6	39.2	33.5
GI_38049577-S	36.7	14.2	23.2	28.1	20.4	16.4	20.3	35	61.7	21.5	16.1	14.7	17.6	19	3.4	8.4	4	16.2
GI_38049581-S	4.3	-14	-27.5	1.3	-9.3	-2.8	-8.5	-5.8	-1.2	-14.7	-17.5	-0.9	-5.3	-4.6	-14.2	-7.4	-1.2	-5.6
GI_38049586-S	3.9	8.5	7.1	0.4	1.1	-12.6	18.2	7.8	17.1	23	16.5	-16	-11.9	-1.7	-10.2	-9.7	-0.9	-0.7
GI_38049588-S	17	17.1	37.8	13.5	23.6	39.1	22.6	4.6	38.6	37.6	13	28.7	7.2	26.2	15.9	20.2	15.8	2.5
GI_38049590-S	40.5	30.4	36.5	36.8	26.7	12.4	11.7	17.3	44	20.2	27.4	39.8	43.8	33.9	22.9	36.1	36.9	60.8
GI_38049592-S	31.3	25.4	28	27.2	12.6	17.9	22.5	14.4	28	18.9	24.4	12.1	25.1	1.5	13.2	5.4	5.7	2.7
GI_38049594-S	-4.1	7	-5.7	18.4	9.7	-0.2	23.7	10.7	4.2	21.5	5.9	-10.4	-3.5	-1.2	-16.2	-6.6	-4	2.8
GI_38049596-S	2.5	21.4	11.2	-3.9	10.3	-9.3	12.7	-10.9	11	-1.6	-6.2	4	21.6	26.3	19.2	11.6	2.8	18.1
GI_38049600-S	38.4	13	30.5	19.3	36.4	25.2	35.8	45	38	18	63.5	31.6	49.3	55.5	50.2	29.1	37.4	28.7
GI_38049602-S	14.4	9.3	15.3	-11.7	0.3	-12.1	13.3	1.6	-8.5	-17.7	-1.6	9.4	14.6	3	6.4	-11.1	-5.8	-5.6
GI_38049610-S	-10.1	-6.4	-2	-8.1	-7.6	7.8	0.3	7.1	3.1	2.1	19.1	0.1	4.7	14.4	12.7	18.3	-2.8	-8.6
GI_38049614-S	-18.1	-5.2	-9	-2	-15.7	-17.4	-27.8	-23.9	-14.2	-16.3	-19.7	-15.9	-14	-20.9	-11.3	-11.4	-1.9	-13.4
GI_38049616-S	5.5	7.4	6.9	12.2	-9.4	-9.5	-18	-4.3	-12.4	4.6	-8.2	6.5	-5.2	5.2	18.9	0.2	13.4	12.8
GI_38049620-S	-0.1	6.5	-8.2	-7.6	15.2	-0.5	13.5	18.7	-3.6	16.8	-8.7	5.6	2.2	-10.3	-17.5	-4.6	-9.2	-2.5
GI_38049622-S	23.7	-6	-2.3	-6.1	8.7	2.3	-12.4	9.3	6.1	0.3	-2.3	-7.1	-9.3	14.6	13.6	-8.6	-10.7	11.2
GI_38049649-S	-15.6	-28.7	-27.7	4.5	-0.6	-12.9	-9.7	-13.4	-8.8	-5.6	-22	-13.1	-18.3	4.8	-15.2	8.9	-12.2	-7.8
GI_38049651-S	-8.2	10.6	30	-14.8	-20.7	-3.6	6.2	18.1	-1	13.4	-14.8	3.8	18.4	32.1	0.9	17.5	6.2	-3.2
GI_38049677-S	2.5	5.9	-13.9	7.5	-19.1	-13.8	6.5	2.7	-1.4	3.7	1.8	11.3	4.7	0	15.9	15.2	5.5	13.3
GI_38049691-S	22.2	0.2	1.8	12.2	21.3	11.9	2.1	32.7	41	11	31	15.4	46.1	55.1	53.8	48	57.5	53.1
GI_38049693-S	15.6	15.7	20.6	4.6	2.1	-6.1	4.5	-9.1	-5.1	2.5	-4.4	5.1	19	8.1	5	10.5	9.9	25.9
GI_38049697-S	4665.4	4170.6	3114.6	3592.9	3545	3565.1	3177.4	3632.8	3808.3	3517	3660.4	3396.8	1554.8	1452.3	1382.2	1332.6	1513.6	1404.2
GI_38049699-S	1.9	-21.2	-17.4	0.8	-11.6	-18	-6.9	-10.6	-12	2.5	-24.6	-10.3	NaN	NaN	NaN	NaN	NaN	NaN
GI_38049703-S	-19.3	-24.9	-24.8	-16.2	-24	-13.8	-18.4	-22.8	-26.4	14.6	-25	-12.1	-14.6	-5.3	-11.3	-13.6	-6.1	4.8
GI_38049707-S	-17.1	-9.3	-9.9	-7.7	-15.4	-1.5	3.6	-11.2	-12.1	1.3	-14.1	-1.1	-0.3	-6.3	6	-10.4	-0.1	-8.8
GI_38050324-S	1.6	-1.2	-11.4	-1.7	3.5	-11	-6.6	-7.3	-4.2	-2.9	3.3	-10.8	-15.8	-12.3	-4.1	-14.1	-8	-8.2
GI_38050328-S	31.7	36.3	31.8	56.8	53.1	61.6	39.1	64.5	68.4	77.6	58.2	43.5	113.9	117.7	92.2	76.1	71.8	93.7
GI_38050332-S	18.7	7.1	3.8	6.9	-11.3	-4.8	14.4	1.3	-2.1	1.1	4.2	13.1	40.8	61.4	10	7.4	0.1	12.1
GI_38050336-S	-31.5	-8.2	-36.4	-8.4	-15.7	-22	-8.6	-11.7	-4.1	-13.2	-18.7	-21.7	-7.8	22.1	-9.7	-12.9	-10	-7.2
GI_38050338-S	-8	-4.7	-11.5	-1.3	9.9	-4.9	-13	8.4	-5.9	-7.4	4.3	-9.2	-11.4	8.5	-1.8	-12.3	-11.2	3.9
GI_38050342-S	23.6	19.4	8.2	12.7	7.1	15.7	0	15.4	27.5	23.7	29.6	22.1	29.9	15.2	22.4	15.1	27	4.9
GI_38050346-S	15	8.8	-14.6	19.5	1.9	-8.3	33.7	3.8	3.4	7.3	-18.7	16.3	38.9	32.1	17.8	18.1	11.6	36.1
GI_38050348-S	-14.7	-23.2	-23.1	-24.3	-29.4	-23.3	-29.8	-28.2	-12.2	-23.4	-34.4	-18.9	-19.9	-23.1	-19.1	-22.8	-15.7	-23.3
GI_38050350-S	64.5	77	72.4	73.9	53.5	69.7	86.7	39.8	57.8	63.9	101.4	70.1	NaN	NaN	NaN	NaN	NaN	NaN
GI_38050352-S	-17.4	3.1	-18	16.4	1.7	-1.9	-8.4	7.9	-12.8	-3.5	-17.6	-6.9	-4.9	1.6	3.2	-16.4	10.6	-9
GI_38050354-S	-0.6	-15.4	-9	12.2	5.1	-11.3	-1.9	-13.7	-20.3	-17.4	29.7	1.7	72.3	110.6	76.2	70.3	66.7	105.8
GI_38050356-S	-2.4	-13.3	-11.8	1	4.1	-16.2	23.9	-9.9	-1.8	-17.5	-15.3	5.6	26.1	6.3	-8.3	1.1	13	5.1
GI_38050358-S	4.3	-10.4	-0.1	0.1	20.7	9.7	4.9	-1.6	4.4	6.5	17.5	23.1	-3.7	19.3	-3.7	8.4	-7.5	15.2
GI_38050360-S	18	3.7	-6.7	-1.9	-10.7	1	25.5	5.3	-0.1	1.5	-0.5	3	3.9	17.2	6.4	6.4	11.3	1.7
GI_38050362-S	7.7	12.3	-16.1	20.9	-1.4	-6.2	16.1	6.1	6.2	10.7	25.9	24.4	6.6	2.2	19	2.4	-6.8	-2.6
GI_38050368-S	-4.9	-2.6	-16.6	-6.9	-3.7	-7.6	-9.8	1	6	-6.2	-3.3	-10.9	-0.3	-12.6	-1.2	2.8	9.4	-8.1
GI_38050370-S	-35.9	-28.5	-38.2	-22.9	-34.5	-35.6	-47.6	-43	-37.5	-36.8	-33.4	-37.3	-11.2	-10.6	-19	-21.5	-10.7	-20.8
GI_38050378-S	249.7	255.2	243.8	236.9	197.6	189	172.3	201	220	278.4	170.4	209.2	327.4	265.1	312.5	281.7	253.8	274.4
GI_38050380-S	7.3	-6	-25.5	-11.4	-7.2	-23.9	-28	-10.5	-13	-18.1	-27.4	-33.7	-12.2	-2.5	10.7	-7.9	-7.2	-9.7
GI_38050387-S	3194.8	2661	2554.2	3029.2	2148.3	2128.1	2469.6	2145.7	2299.9	2635.3	2401.4	2244.5	1777.5	1520.8	1675.3	1766	1794.7	1753
GI_38050396-S	-12.4	-16.8	-19.1	-2.2	4.8	-2.8	-5.9	-5.4	-10.4	-10	-6	12	31.7	9.8	13.1	0.9	6.9	-14.8
GI_38050402-S	41.9	43.4	36.3	46.7	26.6	25.6	37.6	34	5.7	35.2	43.6	36.4	44.9	41.8	34.6	28.3	37.3	26.7
GI_38050407-S	-13.7	-13.4	2.7	-7.7	-14.8	-15.9	-5.8	-18.5	-11	2.8	-19.6	-11.7	-2.2	-16.8	5.5	-14.9	3.6	-1.6
GI_38050409-S	27	22.9	4.6	-2.8	19.2	15	6.6	-1.8	27.5	11.8	7.5	10.8	25.1	2	9.5	-4.3	4.5	12.6
GI_38050419-S	-25.2	-7.7	-10.5	-11.8	-13.5	-11.2	1.4	-17.9	-3.7	-17.1	-33	-21	-11.7	-12.8	-17.9	3.9	-23.1	-9.2
GI_38050421-S	83.1	54	106.9	55.4	134.8	169.5	150.7	134.5	147.5	146.5	294.8	158	265.5	284	267.9	217.3	221.8	231.9
GI_38050423-S	-34.5	-16.4	-34.6	-35.5	-40.7	-43.8	-24.5	-27.6	-18.9	-27.9	-46.9	-45.8	-7.5	-22.8	-15	-7.2	-19.7	-16.5
GI_38050435-S	-2	-1	-5.7	-10.6	-6.3	7	-24.1	-30.7	1	-12.8	-3.1	-21.3	5.9	10	6	1	10.3	14.2
GI_38050437-S	1.9	2.5	7.9	-8.5	-16.5	0.9	-18	-12.7	-1.6	-11.9	-11.5	-0.9	-10.7	0.7	-20.1	-15.2	-17.8	-10.6
GI_38050440-S	-12.8	-13.4	-9.8	-12.5	-10.2	4.7	-21.9	2.6	-12.1	-4.5	-11.6	-13.6	-5.2	-17.3	-0.9	-8.9	-15.1	-0.2
GI_38050442-S	-7	-5.7	-1	-9.6	-22.4	16.6	-9.6	-7.4	9.7	-6.3	-0.6	-11.8	-14.5	4.7	-1.7	-17.3	-12	-3.9
GI_38050445-S	-1.1	-31	-7.4	-19	-19.6	-6.5	-26.3	-16.4	-17.2	-41.7	-11.5	-28.5	0.2	3.3	-2	-12.9	-8.8	1.3
GI_38050455-S	40.5	29.6	18.6	47.3	21.5	57.4	44.7	43.4	33.3	25.7	46.9	44.9	43.8	40.9	55.9	49.1	30.4	41
GI_38050467-S	2.5	-9.8	-3.2	-19.8	-23.5	-15	-12.4	-16.5	-18.2	-11	-21.3	-33.8	-20.2	-20.8	-7.1	-18.7	-21.5	-17.9
GI_38050469-S	-14.2	-38.6	8.4	-30.7	4.2	-22.5	-30.1	-11.6	-10.9	-11.5	-7.7	-6.6	-2	-2.3	-20.6	-6.9	-3.6	-15.7
GI_38050472-S	-16.8	-20.9	-12.5	-8.3	-17.3	-0.6	-7.6	2.9	3.6	13.8	-9.6	9.9	3.4	1.5	-2	-8.6	4.3	-15.6
GI_38050476-S	-1.9	-13.9	11.9	11.6	9.6	2.7	5.3	-9.7	-6.3	9.3	-1.2	1	1.4	-5.8	7.8	6.2	-2.7	15.1
GI_38050478-S	-5.7	21.3	40	15	0.2	8.3	18.3	19.7	5.9	1.9	25.6	12.3	6.2	25.4	10.4	24.5	4.7	25.8
GI_38050480-S	0.2	34.8	26.4	15.1	11.4	2.2	26.6	20.1	21.2	24	17	19.4	11.5	16.5	13.9	8.5	6.1	22
GI_38050486-S	17.4	19.7	49.1	33.7	4.2	23.4	32.7	24.8	17.5	35.2	17.7	37.4	38.8	23.8	49	32	31.3	28.9
GI_38050489-S	18.8	17.4	-8.7	-1.6	5.5	0.8	25.5	8.4	13.4	13.7	1.7	9.1	66.2	67.2	57.6	64.3	67.6	67.8
GI_38050491-S	-23.2	-9.9	-16.8	1.7	-21.1	-19.2	-14.6	4.8	-7.9	7.2	-32.2	-15.5	-16.7	-11.7	-12.7	-0.2	-14.2	8.6
GI_38050493-S	-13.6	-9.2	11.1	-5	-8.1	12.9	-8.8	-2.3	21.5	14.8	-1.4	-1	13.7	4.9	13.1	26.6	23.7	29.2
GI_38050495-S	-21.1	-22.9	-9.1	-18.1	-11.8	-13.2	-15.1	-14.8	-4.5	-26.1	-10.8	-16.5	-8	-17.8	-11.4	-20	12.2	-4.9
GI_38050501-S	-8.4	-7.4	-8.3	-19.3	-10.5	8.9	7.6	-14.9	-24.2	3.4	-1	-8.3	14.9	1.2	-0.3	4.6	-3.8	8.1
GI_38050503-S	14.7	10	7.7	8.3	4.8	10.6	26.8	1.1	18.3	20.2	10	50.7	51.7	46.7	34.7	26.9	25.4	31.1
GI_38050507-S	-4.1	-7.2	8.8	5.7	15.4	0.8	2.2	30	-1.8	0.7	-18.6	-14.8	-14.1	-2.8	7.1	1.3	-15.8	-2.1
GI_38050509-S	1.6	20.6	8.3	-13.6	-10.8	7.8	-12.7	-11.6	18.4	-4.4	10.7	11.4	4.5	5.2	-4.8	3.2	-12.8	9.9
GI_38050511-S	-3.7	16.6	-9.9	-10.3	-17.2	-30.7	-8.8	-18	2.8	-5.9	-22.3	-13.9	NaN	NaN	NaN	NaN	NaN	NaN
GI_38050514-S	-1	-8.6	9.6	1	-4	3.3	-1.3	6	4.9	-4.3	1.7	-6.2	NaN	NaN	NaN	NaN	NaN	NaN
GI_38050518-S	-8.9	-10.1	-12.2	-16.8	-13.5	-18	-0.1	-8.8	-1.7	-19.8	-25.5	-26	-2.9	14	-3.7	-6.6	3.2	-16.9
GI_38050522-S	11.4	30.6	14.1	10.6	-7.3	2.4	8.8	9.5	11.7	11.9	14.5	7.8	37	42	28.2	31.9	32.5	44.1
GI_38050524-S	-0.8	-6.6	-25.9	-8.6	0.8	-7.6	-22.3	10.7	-12.3	-5.1	-13	1.8	-6.1	-9.5	-0.4	2	-15.6	16
GI_38050532-S	34.1	44.5	28.7	12.1	17	26.3	26.9	22.5	10.9	52.4	28.8	30.3	99.2	127.9	93.7	102.4	82.5	98.3
GI_38050534-S	9.6	0.7	4	1.9	-12	21.5	17.9	-6	16.4	-2.4	13.9	2	-14.2	5	13.4	-8.7	1.6	7.8
GI_38050538-S	-18.9	-24.5	-17.6	-22.8	-14.1	2.3	6.9	-13.1	-6.2	-12.3	-25.2	-12.4	7.3	13.1	-13.4	-13.5	6.9	8
GI_38050542-S	30.3	23.8	32.5	44.7	24.7	19.4	52	44.6	31.3	-2.3	25.7	29.8	28	24.2	31.8	23.1	33	27.1
GI_38050544-S	-9.5	-4.1	5.3	-20.4	-24.7	-28.8	-1.4	-3.4	-14.8	-11.3	1.3	7.8	4.5	-3	0.9	-8.4	-14.1	-14.3
GI_38050546-S	-20.8	-9.4	-9.9	-23.1	-25.9	-22.6	-7.3	-29.5	-25	-9.5	-32.3	-15.3	8.9	-0.3	18.6	-12	-6.1	4.8
GI_38050548-S	-1.3	22.6	6.2	2.7	22.7	10.4	-2.3	-8.8	-1.1	1.5	7.3	-3.9	20.2	3.1	4.4	-9.3	-21	0.6
GI_38050550-S	15.4	7.2	4.3	21.4	10.6	20.2	9.3	15.2	36.8	-2.1	7.7	-4.7	85	87.5	62.8	84.7	73.5	78.7
GI_38050556-S	1438.6	1688.8	1875.2	1567	1859.2	2130.5	2124.6	1917.7	1590.3	1419.4	2779.6	1627.4	2017.9	1861	1874.6	2311.7	2286.6	2229.6
GI_38050558-S	28.7	31.1	4.1	40.6	21.6	-5	15.8	17.2	13.6	25.6	35.7	6.4	36.8	40.3	29.7	48.9	39.3	40.3
GI_38050560-S	-26.4	-11.8	-21.5	-25.1	-12.2	-27.3	0.2	-19	-7	-20.1	-28.5	1.9	-11.6	-2.8	-2.9	-8.2	-17.6	-1.1
GI_38050563-S	44.5	36.8	26.4	14.2	59.7	25.9	26	27.2	42.1	36.7	17	18.5	18.3	6.7	7.6	14.6	25.5	14.3
GI_38050565-S	2.6	4.5	7.5	8.7	15.9	4	1.8	-7.4	5	26.4	6.7	20.1	10.9	18.4	20.2	9.7	6.2	15.8
GI_38050567-S	13.7	24.7	-6.5	8.2	2.6	7.1	-1.4	-1.6	7.8	10.9	-3.1	-5	-0.5	-8.6	11.9	4.3	2.7	13.5
GI_38050569-S	-4.2	-2.8	-11.9	-11.9	-6.3	3.6	-6.1	10.6	3.2	-12.5	-8.5	2.9	12.8	16.8	-1	11.2	16	2
GI_38050571-S	5.4	-3.8	9.4	3.3	25.9	-27.2	-11.8	17.6	-10.5	7.7	10.6	1.6	0.5	16.1	15.8	21.8	6.7	-0.3
GI_38073273-S	-2.4	-11.1	-16.5	-16.6	-7.2	11.5	-12.9	14	6.5	3.8	2.7	-7.6	22.6	9.7	21.2	22.2	3.5	0.5
GI_38073283-S	-12.9	-12.5	11.5	1.8	15.3	8.9	-0.7	5.4	11.1	-6.4	-8.3	9.5	-7.9	4	3.9	3	8	-13.3
GI_38073302-S	-8.6	9.1	1.8	11.7	-4.4	3	11.8	-5.9	2.9	-4.8	-10.8	12.9	2.8	-6.1	2	-9.8	-7.9	0.5
GI_38073304-S	-4.5	18.9	31.2	12.4	17	15.6	16.3	10.8	17.3	42.7	14.3	30.3	19.9	11.4	14.5	14.6	24.9	15
GI_38073306-S	-4.7	-12.8	17.3	-16.2	-16.3	15.7	8	6.4	-4.3	15.4	-0.6	-3.7	17.1	3	-5	2.3	-14.5	12.4
GI_38073311-S	528.3	480.3	526.3	466.3	629.7	576	439.9	624.2	446.6	641.9	421.3	482.9	586.2	642.2	499.5	112.1	151.6	168.6
GI_38073313-S	-13.2	-10.9	-41	-32.8	-20.2	-10	-31.4	-20.6	-20.9	-15.8	-16.1	2.8	-0.1	-17.5	-7.7	-12.4	-15.7	11.7
GI_38073317-S	37.9	44.2	31.1	51.7	28.8	43	30.6	44.3	36.8	35	30.2	21.9	42.7	56.3	51	50.6	65	63.8
GI_38073319-S	-23.5	-11.7	-28.4	3.4	-4.3	-17.7	-11.5	-27.5	-5.3	-8.3	-24.2	-8.3	2.2	-19	-4.5	-5.7	-20	-12.5
GI_38073326-S	5163.4	5429.3	5617.1	5105.4	5560.5	5915.7	5819.7	5729.8	5099.4	5544.8	6277.7	5416.4	7878.3	9038.5	7152.8	3129.6	3109.1	2798.3
GI_38073337-S	44.5	25.4	8.1	20.4	14	25.3	15.9	10.8	17.2	3.2	3.7	3.2	17.1	19.6	-1.9	16.4	11.4	24
GI_38073340-S	-12.2	1.8	-16.3	12.1	-7.2	12.3	-0.9	9.8	19.4	21.1	3.7	13.3	6.5	7.3	14.6	3.3	-0.9	5.3
GI_38073344-S	5.3	-9.9	-8.1	-22.5	-10.5	-5	-10.8	-10.3	-14.4	-10	-21.5	-24.6	-22.4	-22.2	-16.4	-19.4	-12.8	-12.4
GI_38073348-S	23.5	16.1	10.1	4.8	6.7	31.5	-9.8	17.5	19.3	14.4	-2.9	15.8	15.5	27.3	31.3	11.5	16.5	11.5
GI_38073350-S	14.8	12.2	21.2	14.1	26.7	22.2	16.4	12	13.3	15.4	26.3	7.7	28.9	22.8	-4.7	26.7	22.7	-2.4
GI_38073353-S	10.8	12.5	4.6	10.2	14.7	4.8	26	18.6	-2.3	-6.4	7.4	5.4	-6.9	-5.1	-4.8	-4.2	-2.8	6.5
GI_38073355-S	-4.4	14	-2.3	-19.4	2.4	-8.2	2.9	2	19.9	-5.2	-12.4	4.6	2.5	10.6	-2.3	5.7	4	-3.3
GI_38073359-S	-22.7	1.6	8.7	-10.2	-15.1	-3	-0.7	-7	-0.5	0.6	-5.2	-11.8	21.7	5.6	0.4	2.4	-7.8	0.7
GI_38073366-S	14.3	14.4	21.5	14.2	16.5	10.4	29.7	5.2	23.3	-10	22.1	28.5	14.7	11.3	33.3	-2.3	-0.1	3.8
GI_38073368-S	-4.6	-14.7	-21.8	-16.2	8.5	-8.9	-15.3	-8.8	-22.7	-23.4	-19.7	-6.2	15.6	1	4.1	7.6	16.1	19.8
GI_38073370-S	18.9	14.2	18.5	34.6	8.3	24.5	20	38.3	13.6	14.7	20.6	14.1	NaN	NaN	NaN	NaN	NaN	NaN
GI_38073446-S	2158.6	2466.6	2556.6	2028.2	2134.1	2265	1302.6	2258.4	2262.5	2997.9	2066.8	2570.5	3920	4684.8	3973.6	3306.1	3549	3718.2
GI_38073448-S	7.4	-9.8	13.8	-7.9	-12.3	-9.4	-12.8	4	-14.9	6	-16.7	-9.6	23.5	6.7	5.6	5.7	7.6	-10.4
GI_38073452-S	322.2	301.9	215.4	237.5	275.4	281	217.3	220.3	300.3	228.2	185.8	190.3	225.9	210.7	163.6	177.4	186.7	173
GI_38073458-S	-9.3	8.3	-1.7	14.7	3.5	-1.9	11.4	-2.6	-8.2	-8.5	7.2	38.7	4.7	-8.6	3.4	-16.5	-12.5	10.1
GI_38073460-S	-21.8	-22.1	7.5	-21.3	-17.2	-10.5	-2.3	-33.7	-25.4	-25.9	-1.1	-24.3	0.4	-6.4	6.5	-1.9	-0.2	6.1
GI_38073462-S	-9.9	-16.6	-27.8	-25.6	-14.2	-23.7	-33.5	-27	-13.6	-12.8	-6	-23.8	-0.7	-13.5	-2.8	-6.4	-13.4	-8.6
GI_38073466-S	-10.4	8.4	-5	-8.5	-9.2	1.3	13.9	-1.1	10.1	14.2	3.2	0.5	11.7	11.8	9.6	-6.7	25.5	14.9
GI_38073468-S	19	13.5	26.1	34.4	32.8	40.8	-4.5	8.7	31.4	61.3	23.5	2.8	12.2	27.4	25.9	10.1	3	21.4
GI_38073488-S	-2.3	12.8	40.3	7.9	31.9	-0.4	10.8	13.6	11.1	18.8	20.8	12.3	20.7	3.3	21.9	13.2	5.3	-0.2
GI_38073490-S	155.5	115.6	106.2	142.4	103.7	126.5	75.3	120.5	116	111.7	73.9	95.3	67.6	47.3	68.4	60.4	76.6	96.5
GI_38073500-S	-10.9	-2.4	-15.6	-9.6	-20.2	-36.2	-37.9	-21.7	-27.2	-22.5	-2.3	-10.1	2.4	-14.7	-16.2	-9.2	-10.9	-4.1
GI_38073506-S	60.2	54.2	52	60.5	57.7	39.7	56.3	57.1	57.6	51.8	63.2	31.5	76.1	45	61.5	60.7	57.1	43.1
GI_38073508-S	-23.2	-17.1	-18.8	-10.4	-12	10.7	-18.4	-34.3	-30.4	-4.3	-3	-10.8	-5.7	-18.8	-14.6	-21.4	-15.3	-19.3
GI_38073510-S	457.8	393.3	328.5	405.5	201.7	205.4	292.1	269.7	308.2	335.9	226.5	261.3	236.3	237	262.9	212.1	223.4	242
GI_38073512-S	3	-5.9	2.7	24.5	-4.1	11.1	2.5	4.3	-1.1	2.7	11.5	7	15	13.7	-1.6	15.7	2.5	10.4
GI_38073514-S	7.6	37.8	17.4	16.3	41	45.1	-1.4	40.3	55.3	83.5	51.5	62.1	83.4	67.8	85.9	22.7	80.2	46.6
GI_38073516-S	162.6	149.9	148	179.1	123.7	165.3	131.3	167.4	137.5	171.2	128.8	151.6	195.5	209.2	181	133.8	143.4	145
GI_38073519-S	85.6	71.6	57.1	55.2	55.9	58.2	55.3	59.5	60.2	22	36.3	39.3	54.5	57.7	55.2	52.5	71.3	54.5
GI_38073521-S	-28	-10.6	-11.5	-18	14.9	-9.9	-3.3	-24.4	-4.8	1.8	-11.8	0.2	-9.5	-9.1	16.8	-16.7	-16.9	-20.3
GI_38073534-S	-2.3	2	19.2	19.5	-6.7	10.1	8.9	15.3	32.5	28.4	23.9	9	19.8	28.9	8.8	16.6	33.1	30
GI_38073536-S	220.5	198.1	227.2	156.8	145.9	178.2	155	170.1	175.4	202.3	185.8	197.2	198.1	186.6	158.1	126.2	130.9	161.4
GI_38073538-S	-0.8	-10.2	15.5	3.5	6.6	11.2	-10.8	-10.3	-12	4.7	15.6	-4.9	4.9	11.1	5.7	21.3	20.4	9.2
GI_38073544-S	6	-4.7	13.5	4.5	-7.7	-8.8	16.4	5.4	13.3	17.6	-7.6	-13.5	-12	-4.3	-5	-6.4	-3.9	-6.7
GI_38073548-S	-15.8	-22.3	-13.4	-14.6	4	-18.8	-0.7	-30.4	-28.3	-13.8	-15.7	-1.7	-15.6	-12.4	-18.3	-9.8	-1.1	-11.1
GI_38073552-S	-7.9	-27.1	-4.1	-10	-2.3	-5.7	-11.7	-16.4	2.1	5.8	-18.9	-17.6	-15.5	4.2	-9.1	0.5	-1.3	-13.5
GI_38073554-S	-9.5	-0.7	-4.6	-8	-5	-16	7.5	3.1	-5.3	-12.1	-8.9	-8.4	-18.1	-3.2	-3.8	-22.3	-4.6	-18.9
GI_38073559-S	-6.7	-18.1	-3.5	-1.9	31.9	-6.7	-5.6	-1.7	-20.1	15.1	-7.9	-0.3	12.9	-6.3	12.1	5.2	-0.3	1.5
GI_38073561-S	-9.3	-8.2	-11	8.6	-11.4	18.6	-0.5	-23.6	-11.3	-6.6	8.5	-25.8	-10.3	-14.7	-7	-0.1	14.8	6.6
GI_38073563-S	30.4	22.6	32	8	4.6	15.8	28.1	10.3	26.6	48.3	35.2	22.7	50.4	49.1	48	25	31.7	17.8
GI_38073565-S	-23.2	-27.7	-3.1	-10.5	-17.9	1.7	-13.8	-8.2	-20.8	-0.7	-23.6	-5.5	8.8	-7.8	-5.6	13.8	11.1	-3.9
GI_38073568-S	-16.4	-21	-22.1	-39.5	-35.3	-21.7	-13.2	-20.3	-13.1	-19.3	-29.5	-25	-4.4	-16.6	-9.2	-13.1	-6.2	2.2
GI_38073572-S	-8	-13.2	-4.2	3.7	-17	-3.7	-5.6	2.8	-5.6	11.6	2.1	-4.8	2.1	0.5	-6.5	12.7	6.7	10.3
GI_38073574-S	2.9	-6.6	-3.2	-4.2	-20	14.3	-11.1	-20.2	-5.1	-12.1	-17.3	12.9	NaN	NaN	NaN	NaN	NaN	NaN
GI_38073576-S	-35.5	-16.1	0.8	-28.9	-24	-19.9	-9.7	-20.3	-16	-15.5	-4.3	-30.2	-8.3	-12.3	-3.4	-10.4	-16.5	1.6
GI_38073578-S	6026.8	6199.2	6931.4	6432.5	5223.7	6353.2	6179	6192.9	5557.8	8259.1	7369.7	5757.4	12102.8	12442.9	11456.4	12982	12610.6	12076.8
GI_38073583-S	-13.6	-24.9	-29.7	1.3	7.6	-8	-19.7	-6.2	-20.1	-15.6	-4	-1.9	-8.5	-0.4	-11	-1.7	-11.9	-6.4
GI_38073588-S	-4.1	-33.8	-31.1	-0.4	-26.8	-25.5	-6	-27.7	-29.7	-14.9	-10.5	-4.4	-12.4	-11.5	-10.5	-18.9	-10.3	-16.2
GI_38073594-S	-11.1	-18.1	-6	-6.3	-17.8	-8.1	-25.3	-8	-7.8	-1.7	-4.1	-10.3	-12.1	-16.1	-1.7	-7.3	-3.5	-13.4
GI_38073597-S	6059.5	5907.9	5863.5	5851.3	5777.1	6422.7	6476.4	5874.5	5554	6431.6	6688.7	6059.9	10821.1	11368.6	10189.4	12244.5	12805	12276.7
GI_38073606-S	-13.8	-8.2	0.2	-11.9	-18	-20.6	-19.3	-8.1	-9.2	-31.2	-8.3	-3.5	-8.3	1.2	-10.7	-19	-0.4	-14.6
GI_38073617-S	-27.3	-23.2	-40.3	-28.4	6.3	-23.7	-21.9	-11.7	-13.6	-15	-15.1	-27.1	-20	-19.4	-16.6	-21.6	-10.5	1.4
GI_38073619-S	-21.5	-9.3	-25.5	-27	-41.7	-12.2	-8.1	-18.8	-3.9	-38.4	-17	-8.7	-19	-10.1	-23.3	-8.6	-21	-21
GI_38073621-S	66.3	111.8	120.6	76.3	100.4	87.6	86.7	112.9	88	101.5	138	91.9	76.5	87.3	66.5	78.3	77.8	72.4
GI_38073623-S	6.5	-10	-1.2	-12.2	-8.3	3.4	5	-7.8	9.2	-15.6	-3	-23.2	10.8	4.3	18.2	-7.4	-5.7	-9.3
GI_38073625-S	62	30.9	87.2	25.8	25.5	20.9	36.3	34.3	40.6	10.1	44.1	29.9	71.6	96.3	52.8	64	95.2	69.2
GI_38073627-S	-40.3	-31.1	-19.6	-21.3	-39.3	-35.8	-21.7	-36.1	-32	-26.6	-28.1	-26.9	-5.9	-16.2	-21.6	-9.5	-7.4	6.9
GI_38073629-S	105.5	142.2	84.4	118.5	100.1	176.4	107.8	119.6	122.8	94.7	118	113.2	85.3	100.4	102.2	75.2	79.2	66.9
GI_38073631-S	-23.2	-27.3	-32.8	-23.9	-21.8	-20.4	-30.8	-41.4	-37.6	-33.4	-23.5	-30.3	-21.1	-9.1	-17.8	-19.6	-3.5	-21.7
GI_38073638-S	53.8	53.8	47.8	35.5	39.4	77	35.4	49.5	48.7	64.7	39.9	59.6	26.9	17.2	28.8	22.7	41.8	-2.5
GI_38073641-S	26.4	15.2	7	6.9	2.1	38.8	1.8	29.8	7.3	-3.5	2.2	11.6	29.4	24.2	34.6	35.1	18.7	28.3
GI_38073643-S	22	14.1	27.2	25.6	20.4	35.5	9.4	48.5	0.7	22.7	16.7	-6.5	10.9	15.7	27.8	0	24.2	18.1
GI_38073645-S	1.1	8.1	25.6	-0.1	-8.7	7.3	-8	3.1	-5.5	20.1	-2.5	9.3	8	-9.3	0.5	-9.9	7.5	18
GI_38073647-S	14.7	-16.4	8.1	7.9	6.8	-2.2	10.8	28	-4.6	6.5	2.7	-12.1	19.6	28.7	14.5	17.2	3.2	12.4
GI_38073649-S	-20	-17.4	-16.7	-8.2	-26	-15.7	-27.9	-3.7	-17.9	-11.7	-8.4	-7.6	-3.2	-16	-5.5	-20.7	-15.6	-4.7
GI_38073651-S	1452.8	1334.7	1390.9	1276.9	1408.3	1491.7	1327.4	1506.6	1470.4	1293.7	1457	1369.9	3536.6	3600	3373.1	2766.1	2724.6	2480.2
GI_38073652-S	-7.9	-8.7	-1.1	-26.3	-3.1	-6.6	-10.2	-21.8	-2.1	-7.2	-1.4	-16.6	0.4	-13.4	-7.5	19.7	-8.7	-12.2
GI_38073654-S	1.1	-1	-2.5	-5.6	-16.1	16.9	-12.1	-1.5	-1.5	24	-9.9	3	0.6	-2.7	8.4	-3.5	5.6	-6.8
GI_38073656-S	25.7	-3.4	5.8	3.6	11	-2.4	1.7	-8.4	5.8	26.7	6.1	15.8	6.3	-11.2	-17.3	-0.6	2.9	-1.1
GI_38073658-S	-36.3	-30	-38	-37.6	-19.6	-31.6	-14.8	-18	-33.7	-9.8	-26.5	-37.2	-12.5	-21.9	-23	-20.5	-11.9	-23.6
GI_38073664-S	-2.1	-16.7	-9.2	-14.2	-5.8	3.2	-3	15.7	-8	-18.2	9.2	-5	-10.3	1.5	7.8	2	1.1	-6.4
GI_38073668-S	-22.8	-20.7	-6.8	6.8	-9.4	3.3	-36.5	-3.8	-15.1	-16.2	-14.4	-7.7	-4.8	-2.6	-12.2	-13.2	-14.9	-8.7
GI_38073685-S	-9.5	-10.6	-12.7	-2.5	16.8	-2.9	-1	-10.9	-2.5	8.1	2.4	-14.2	31.5	10.3	18	9.6	15.5	34
GI_38073689-S	-8.3	4.8	20	-15	9.1	0.4	-9.6	-22	9.4	-16.2	2.7	-31.9	-12.6	-5	7	4.8	-14	15.3
GI_38073693-S	-27.2	-33.8	-9.9	-29	-21.9	-32.8	-22.1	-24.7	-14.4	0.8	-22.8	-5.7	-20.9	-13.9	-6.5	-8	-19.2	-16.8
GI_38073697-S	-9	1.2	2.1	-19	-7.1	-3.5	-15.4	-9.1	1.9	-1.1	0.3	5.5	-8.4	8	18.4	13.4	-4	4.8
GI_38073701-S	7.9	-22.1	-16.1	9.1	9.2	-2	3.9	-11.1	-14.5	-16.7	-12.4	-14.9	4.9	-6.5	-12	4.8	-6.7	-1.6
GI_38073707-S	-2.3	-17.3	-11.2	-11.9	-17.8	-16.6	-9.5	-12.4	-5.1	-10.6	-5.2	-6.2	10.7	-4.2	-4.2	3.9	-3.5	-9.1
GI_38073711-S	0.9	-5.3	-8.3	-4.2	-2.8	9	-4.1	-16	1.7	-11.5	-6.4	-20	-7.3	-5.4	-9.1	-9.5	-12.1	-17.8
GI_38073718-S	-16.3	-4.9	2.2	8.9	-9.1	7.7	-5.3	0.8	2	1.8	14.5	26.1	10.4	16.5	17.6	12.5	22.7	10
GI_38073720-S	-6	-8.3	-2.6	-7.3	-25	-1.5	-11.5	-15.6	2.8	-5.4	-10.4	-13.2	-12.9	-4.6	-10.9	6.8	2	-16.9
GI_38073722-S	5.3	-3.2	3.7	2.6	14.9	20	1.7	22.6	15.4	16.6	18.1	8.5	58	55.1	48.3	40.7	28.4	50.4
GI_38073725-S	89.9	80.8	61.7	98.6	81.2	76	76.1	74.1	84.8	75	82.1	80.1	55.9	60.6	43.4	60.3	56.5	75.2
GI_38073727-S	-6.6	-5.4	-26.1	0.2	-0.5	2.6	-17.8	-11.8	-5.8	-11.5	-1.2	-9.5	-10.5	-14.4	4.2	-13.6	-6.2	-14.9
GI_38073729-S	-4.8	3.8	6.3	-12.8	11.4	-3.2	-14.6	-5	7.3	-19.9	-2.5	-9.6	-13.8	-15	-4.2	-15	0	15.4
GI_38073732-S	6.9	9.7	5.9	35.1	15.9	8.5	5.8	7.1	18.9	5.7	21.4	9.3	20.3	3	27	11.4	14.5	8.1
GI_38073738-S	18.6	29	14.9	29.4	0.8	27.3	30.4	25.3	8.6	17.7	29.5	27.1	19.5	37.4	30.1	20.9	31.4	23.7
GI_38073740-S	-3.2	-7	15.8	6.8	-3.8	16.4	21.7	13.8	10.9	13.8	14.4	13.2	25.8	31.2	21.5	34.1	30.3	26.1
GI_38073742-S	4.9	32.7	10.4	20.4	1.4	9.1	55.5	5.3	8.7	8.4	9.7	3.2	24.9	36.6	20.4	11	28.9	22.8
GI_38073747-S	-20	-17	-10.9	-16.3	-14.6	-32	-16.1	-12.8	-18	-12.7	4.3	-37.2	-4.5	-5.1	0.1	-16.4	-10.9	-22.7
GI_38073757-S	42.5	16	-0.6	56.4	35.4	43.7	185.3	27.1	85.1	52	64.3	76.1	82.1	88.5	83.9	66.8	71.3	79.6
GI_38073759-S	-6.2	-4.9	26.6	-20.9	0.3	-34.3	9.1	0.5	-2.2	-3.2	-8.2	2.2	9.1	6.6	18.2	14.8	14	16.6
GI_38073761-S	49.7	24.8	37.7	23	47.3	44.7	36.7	56.2	46.8	52.8	50.3	53.4	34.2	49.2	49.4	44.9	32.9	44.7
GI_38073765-S	29.2	22	29.7	27	60	35.7	45.1	31.5	34.4	16.5	23.1	30.4	14.1	10	30.8	29.6	23.2	17.3
GI_38073769-S	-24.6	-19.4	-10.3	-16.7	-36.8	-14.9	-9.7	-22.5	-20.7	-0.2	-11.5	-17	-5.6	2.3	-4.9	-0.3	8.2	0.5
GI_38073782-S	18.4	19.7	2.3	17.1	-4.1	14.8	-1.2	-6.4	22	22	10	3.9	10.9	-3.9	1.1	-2.1	8.3	7.4
GI_38073794-S	-3	1.2	9.5	-15.6	-7.6	-0.5	14.5	-4.6	16.9	-8.3	-6.2	2.3	-13.6	-10.6	-22	-13.7	-13.7	-6.1
GI_38073798-S	-29.8	-12.9	-17.9	-28.4	-5.4	-20.6	-16.7	-30.8	-7.2	-15.6	-28.5	-23.9	-18.6	2.3	-10	-4.5	-18.1	-20.7
GI_38073800-S	37.1	31.1	49	21	13.4	34.5	34	40.2	43.5	6.7	23.7	25.5	71.1	70	54.9	40.5	47.9	40.2
GI_38073806-S	-2.1	-12.8	-5.1	4.4	-1.1	-22.1	21.5	1.4	-13.6	-0.4	8.3	14.6	1.9	11.4	4.9	10.1	-4.7	9.6
GI_38073808-S	1.6	22.8	-11.2	-7.5	35.9	9.6	27.4	4.9	-1.3	2.7	19.1	15.8	16	9.7	-4.6	-7.5	11.2	9.5
GI_38073810-S	41.6	42.2	8	40.5	19.6	55.4	25.7	27.3	57.4	40.4	27.9	28.7	18.6	22.7	21.6	30.1	4.7	19.8
GI_38073812-S	38.8	26.9	29.9	38.6	31.9	36.7	41.7	53.6	21.2	25.3	30	52.8	NaN	NaN	NaN	NaN	NaN	NaN
GI_38073816-S	-27.2	-24.6	-2.5	-21.9	2.6	-15.1	-24.9	-20.8	-9.7	-16	-25.5	3.3	-16	-7.8	3.5	6.1	-19.9	-13.5
GI_38073824-S	-18.7	-19.6	-24.7	-36.2	-38.6	-25.4	-46.5	-43.6	-11.7	-37.1	1.2	-16.1	-23.6	0.2	-23.4	-15.5	-24	-20.7
GI_38073828-S	-27.1	-21.8	-13	-27.1	-22.8	-12	-25.1	-12.6	1.5	-14.1	-25.7	-12.8	-10.3	-9.1	-7	-6.1	-5.3	-7.3
GI_38073833-S	21.1	13.1	10.7	25.7	4.9	0.2	4.7	27.2	0.5	6.7	17.4	7.3	12.2	18.7	11.4	15.3	15.7	15.4
GI_38073835-S	-4.4	-8.7	9	-5.9	5.4	-5.2	-1.5	-4.3	3.8	-0.3	8.7	-8.8	17.3	17	25.3	6.5	22.2	2.3
GI_38073837-S	-2.1	-24.9	7.7	7.1	-4.5	11.1	-5.2	3.1	-24.3	-15	-6.2	-22	12.7	-6.4	-2.4	18.8	9.8	-0.9
GI_38073879-S	-4.4	15.1	-11.8	20.2	14.9	7.4	-0.6	10.2	-2.7	-17.5	-4.6	13.7	-12.2	-9.9	1.4	-3	-9.3	-7.4
GI_38073883-S	-18.5	-23.9	-21	-30.9	-26.7	-37.1	-25.9	-30.1	-14.4	-22.8	-24.3	-18.1	-14.7	-7.1	-9.4	-21	-13.7	1.6
GI_38073897-S	-7.3	-7.1	14.2	12.1	-13.7	-2.1	2.3	13.8	1	-3.9	-2.4	-0.2	-4.3	-9.8	-1.9	-19.5	-3.2	0.9
GI_38073901-S	-2.3	23.2	20.2	14.2	12.6	-1	15.1	18.7	9.4	0.7	24.5	21.2	16.9	30.7	22.7	22	23.4	19
GI_38073911-S	-5.7	-14.3	-1.3	0.9	-4.5	-22	3.8	-15.6	-7.6	-17.2	0.3	-5.3	-3.1	3.7	6.1	23.5	9.8	-0.5
GI_38073920-S	4.4	-0.4	-10.1	-0.2	-5.7	-4.5	-17.3	14.1	15.9	-3.6	13.4	4.9	-11.5	-12.4	-10.1	-3.4	4.8	-4.3
GI_38073921-S	12.3	20.2	-6.6	-0.5	18.2	-2.2	1.4	-6.1	10.4	-9.1	-0.8	1.4	5.5	-5.4	9.4	0.6	-10.7	-3.5
GI_38073926-S	-1.9	-10.7	-31.1	-9.1	-14.6	-8.9	-4.7	-3.6	-32.7	-7	-20.3	-22.9	3.1	6.2	16.3	-8	-11.3	3.7
GI_38073931-S	616.2	542.5	420.8	622	446.4	375.7	706.2	422.3	425.3	492.7	677.7	455.7	593.4	714.2	579.3	513.6	474.5	447.4
GI_38073933-S	-4.2	1.3	-3.5	-13.6	2.3	-7.6	5.7	-16	8	-4.7	-13.3	7.3	7.8	0.8	0.9	12.9	16.5	-4.2
GI_38073935-S	40.1	41	35	54.6	56.3	29.7	38.7	37.2	38.9	52.5	33.9	37.3	81	111.3	92.7	89	83.5	103.2
GI_38073937-S	34.3	22.3	26.7	35.5	28.8	22.1	27.4	31.2	2.9	44.8	39.1	20.8	37.8	55.4	48.9	40.7	30.7	21.8
GI_38073939-S	-17.3	-31.8	-12.4	-27.3	-25.7	-34.2	-13.5	-19.7	-6.5	-25.8	-20.1	-14.2	-4.2	-9.4	-4.5	-9.2	-11.3	8.7
GI_38073941-S	0.5	-20.7	12.4	17.9	-11.2	-0.6	-0.9	-13.4	-21	-10.2	-6.6	-6.3	-16.5	-2.8	-16.8	-7.6	-12.3	-17.5
GI_38073945-S	0	12.5	2.8	-3.7	2.8	-0.5	7.6	7.2	-9.1	8.4	15	-3.4	-1.5	-2.6	0.9	-7.7	-8.1	-11.5
GI_38073947-S	-17.3	-5.2	-18.7	-10.1	-12.6	-8.9	-12.9	-20.4	7	-9	-9.5	-11.4	-13.1	0.3	-14.3	-7.7	-17.2	-22.7
GI_38073957-S	-23.9	-11	-11.6	-11	-10.5	-12.4	-11.3	-28.1	-16.5	-1.6	-6.9	-5.2	-10.4	-19.6	-12.5	-5.7	-15.6	-4
GI_38073960-S	-9.1	-6.7	-16.1	2.7	-20.6	0.6	-17.8	-1	0	-27.7	-13.6	-4	-2.1	9.5	-0.3	-0.8	-18.2	-1.6
GI_38073962-S	-14.2	-33.4	-34.3	-27.3	-27.5	-27.8	-31.9	-23.2	-19.2	-22.8	-21.7	-24.3	-18	-12.2	-18	-18.6	-18.1	-10.1
GI_38073965-S	4.2	-17.6	-7.2	-16.7	0.4	-18	-8.2	-15.5	-19.9	-4.6	0.5	-13.3	14.9	-2.9	-7.2	3.5	-1.9	2.5
GI_38073968-S	-18.7	5	-5.9	4.6	16.7	-2	-7.3	-0.8	-0.3	3.4	22.1	18.9	-7.5	-0.9	9.7	-0.1	12.9	2.3
GI_38073975-S	5.6	21.1	18.4	17.7	5.2	13.3	5.2	1.8	-0.1	21	20.8	4.1	5.8	3.4	-2.7	-8.7	6	14.4
GI_38073979-S	11.7	-6.7	-13.3	-10.1	-1	-6.6	1.9	-1.7	-2.3	-4.6	-5.2	26.5	18	12.7	8.6	-8	13.3	-1.9
GI_38073981-S	4.6	-8.6	8.8	-9.5	9.8	1.5	0.2	9.6	21.9	-15.2	-6	-17.6	26.6	25	25.5	15.9	18.8	21.5
GI_38073986-S	12.3	15.5	7.4	9.8	4.1	16.3	7.7	2.9	9.5	9.9	-20	-8.1	-12.4	22.6	1.6	6.9	18.8	-7.7
GI_38073988-S	3.2	4.3	12.6	24.5	0.5	10	5.6	8	16.9	12.4	1.3	1.6	-10.1	8.5	-1.7	4.5	3.8	-8
GI_38073991-S	-17.3	3.8	14.7	4.6	6.3	10	-28.2	21	14.1	13.8	-0.6	16.9	14.2	14.5	2.6	26.1	6.8	-13.5
GI_38074000-S	-8	3.2	-1.5	-32	-19.8	-13	-26.3	-7.3	-21.6	-29.4	-12.4	-0.6	-20.1	-12.1	-13.4	-8.5	-10.8	-12.5
GI_38074003-S	3.3	-22.9	-21.8	-10.2	-1	-8.6	-9.9	-16.2	-17.2	-17.6	-28	-8.2	-9.5	-3.2	-12.3	9.6	-2.4	15
GI_38074007-S	-3.1	-8.6	-1.8	7.3	10.5	-13.1	-6.7	-1.5	-9.7	-4.1	-8.6	2.8	-11.7	-9.1	0.4	0.8	-0.4	-3.3
GI_38074010-S	-30.4	-3.7	-22	-20.9	-21.6	-29.8	-13.7	-15.1	-25.6	-1.7	-21.3	-20.8	-13.1	-2.2	1.4	-19.2	-15.2	-12.3
GI_38074012-S	-13	13.8	-6.1	12.1	6.3	21.6	22.4	5.4	-7.7	1.1	27	11	48.4	29.4	10.6	34.7	13.6	24.6
GI_38074020-S	-34.6	-14.6	-19.7	-23.9	-28.7	-4.9	0.7	-20.8	-19.4	-15.6	-23.2	-22.7	NaN	NaN	NaN	NaN	NaN	NaN
GI_38074052-S	-2.7	-11.2	-14.5	-7	-4.4	-1.4	-11.3	-3.3	-1.6	-25.1	-4.3	-10.7	-7.2	-8	-15.3	-1.9	-12.1	-2.6
GI_38074055-S	-4.9	-20.6	-29.8	6.6	-8.7	-12	-6	-2	11.5	8.5	-2.6	-1.4	-9	-13.1	3.7	-4.5	-15.3	-14.5
GI_38074058-S	-8.3	7.1	-6.2	-5.8	-12.1	-7.8	2.1	-2.6	-17.9	-13.6	-0.8	-15.9	6.2	-1.9	-11.5	-10.2	0.1	-13.9
GI_38074064-S	9.8	-12.3	6.8	-7.3	9.6	-7.3	27.8	-3.2	-1.8	5.4	-0.9	-0.7	17.6	1.3	1.6	9.3	5.5	9.5
GI_38074067-S	2.9	25.8	20.1	27	4.7	12.9	3.3	23.2	35.7	32.4	10.4	15	10.5	13.2	39.3	5.5	26.4	12.7
GI_38074069-S	5	7.9	7.8	14.1	-2.7	5.6	12.8	1.3	15.3	8.1	2.8	-4	NaN	NaN	NaN	NaN	NaN	NaN
GI_38074071-S	11.6	8.5	2.4	-6.2	-7.5	11.5	-1.7	9.6	0.9	9.2	-3.9	13	22.6	43.1	20.4	24.8	17.7	8.1
GI_38074074-S	7.1	-1.8	3.1	-9.2	0	38.2	-2.4	-0.5	21.6	-17.9	-6.3	-3.3	9	1.7	6	20.4	17	6.5
GI_38074078-S	32	50.5	46	48.3	46.4	40.6	57.8	48.2	54.3	79.7	35.7	46.9	36.3	35.4	33.8	41.1	22.2	27.2
GI_38074081-S	-2.3	-3.3	-3.1	2.5	17.4	9	-3.5	8.4	18	-6.6	0.5	-12	-6.3	9.6	5.9	-7.1	0.9	-8.7
GI_38074090-S	8.4	15.7	20.2	10.8	13.1	54.3	14	28.7	18	34.4	-8	15.2	0.1	3.8	18.3	12.1	-0.1	8.7
GI_38074094-S	-5.9	0.1	-20.4	22.2	-8.3	-2.3	7.1	5.7	9.4	-1.9	-23.7	-8.4	6.3	14.6	19.6	7.6	23.7	7.1
GI_38074096-S	15.7	22.5	11.9	18.8	19.2	26.5	13.6	15.8	-10.1	20.8	13.9	18	30.4	26.1	15.6	24.4	14.7	19.8
GI_38074104-S	7.2	5.3	-1.4	-5.6	11.3	1.3	0.2	13.6	-4.4	-15.7	11	12.6	14.2	3.7	1.2	-1.1	11.3	-5.3
GI_38074106-S	1190.4	1360.6	1270.9	1322.9	1153.7	1107.5	1330.5	1260.9	1023.3	1185.6	1366.2	1255.7	1106.8	979.3	1102.5	1239.6	1150.4	1177.4
GI_38074108-S	9.6	21.8	19.7	10.2	-23.6	32.6	15.2	26.4	15.9	26.6	13.5	14.4	-0.7	18.1	15.7	10.9	10.4	9.3
GI_38074115-S	12.7	10.7	12.2	-10.6	16.1	19	10.9	7.1	15.2	1	-1.1	8.3	20.6	29.6	20.1	24.6	35.8	43.5
GI_38074117-S	-10.9	-2.6	-16	7.7	2.9	-8.4	15.7	-11.7	10.8	-16.8	1.3	3.3	NaN	NaN	NaN	NaN	NaN	NaN
GI_38074118-S	218.1	135.9	206.2	228.6	272.8	404.7	674.6	284.7	539.3	137.2	601.5	614.3	92.2	75.4	91.4	132.7	206.6	132.2
GI_38074120-S	5	-23.3	-26	-10.6	-4.3	-9.6	6.9	-1.9	-5.9	-25.8	-4.2	-11.6	-7.7	-22.2	-13	-6.2	-11.1	-8.6
GI_38074122-S	35.3	59.9	42.2	37.1	44.3	40.3	24.7	44.3	38.5	20.1	49.2	32.2	6.6	14.8	11.4	3.3	5.7	16.3
GI_38074126-S	4.2	-6.5	-23	-9.9	-6.7	-0.1	4.2	-3.2	-12.9	-16.7	-23.5	0.6	-4.5	-2.3	-9.7	-19.1	-12	-17.9
GI_38074128-S	78.9	100.3	78.3	42.8	36.5	74.7	53.9	81.8	96.6	104.9	73.4	83.2	131.9	121.9	90.3	97.2	92.7	114.9
GI_38074130-S	-40.7	-47.8	-39.1	-18.6	-35.7	-25.2	-24.6	-30.9	-19.8	-40.7	-41.6	-30.1	-23.2	-18.9	-13.2	-24.7	-20.3	-22.1
GI_38074132-S	-11.4	-12.8	-24	-25.7	-10.6	-11.6	4.1	-1.4	-10.8	-18.8	8.7	-17.6	10.6	3.4	7.2	6.4	-0.7	-1.1
GI_38074134-S	2.4	3.7	-5.1	-7.1	25.9	11.7	-1.2	4.6	1.1	14.7	10.5	1.7	-6.2	4.2	5.3	2.6	-10.5	0
GI_38074136-S	55	21	19.4	57.5	28.9	35.2	-0.8	33.4	-16.9	9.2	-12	-1.9	-8.1	5.7	16	-10.2	10.4	-3
GI_38074138-S	13.5	12.9	10.5	17.6	-12.2	17.9	14.6	21.2	19.9	4.3	7.2	15.8	-0.2	4.9	7.7	-9.7	1.4	21.9
GI_38074140-S	-4.1	0	10.9	-0.3	7.2	-5.2	24.5	5.7	10.4	8.5	11.7	-11.8	69.9	93.6	62.3	41	40	33.6
GI_38074142-S	-7.7	-5.2	-1	20.5	2.1	1	10.5	8.2	0.1	47.4	-5.6	0.7	2.4	-18.9	0.2	8.2	5.5	-1.4
GI_38074144-S	29.1	26.1	46.6	37.6	26.8	24.8	36.3	41.9	17.1	53	24.5	33.3	19.7	24.1	7.9	27.4	18.9	14.6
GI_38074148-S	-1.3	-9.3	6.8	-10.5	17.6	13.3	16.9	11.5	-7.7	-8.2	12.6	5.9	13	14.8	-2.1	13.7	12.7	8.6
GI_38074150-S	-8.4	-10.9	-7	-11.8	-9.4	-15	-20.6	-4.4	-10.1	-12.6	-17.2	9.2	-11.2	-1.4	18.5	-17.5	2.1	13.4
GI_38074152-S	3489.8	3589.7	3320.8	3351	3441	3299	3618.9	3630.2	3338.4	3242.5	4018.4	3644.4	4824.8	4152	4274.5	4816.7	4966.9	4350.8
GI_38074154-S	-33.6	-14.8	-15.5	-21.4	-25.9	-32.8	7.5	-20	-19.7	-14.5	-20.7	-1.3	0.9	-10	28.7	1.4	-3.2	-9.3
GI_38074156-S	0	-17.1	7.6	20	-3.1	-9.1	4.8	-1.1	-7.3	-23.1	-6.1	-11.8	-5.1	-0.7	2.5	-2.5	-14.3	-2.6
GI_38074158-S	-2	12.2	-12.3	8.7	4.3	10.4	6.4	4.7	-7.3	13.3	19.4	14.3	17.5	15.9	29.5	3.4	0.3	16
GI_38074160-S	-11.9	-18.8	22.6	-9.5	-12.7	-18.6	-14.3	-13.9	-36.4	-22.9	-24.3	-27.8	-12.5	-12.9	-19.1	0.7	-1.3	-14.1
GI_38074166-S	628.6	605.8	585.9	598.2	542.6	738.1	966.3	558.9	577.2	711.8	830.1	613.1	830.3	675.8	753	1089.6	925.3	911.6
GI_38074168-S	-12.8	-3.3	-28.6	-34.4	-39.8	-4.2	-19	-3.3	-21.8	-19.8	-21	-24.1	-15.3	-13.4	-10.1	-12.7	-21.3	-10.4
GI_38074171-S	10	-6.7	8.3	12	1.5	31.2	1.6	19.5	-1.3	21.8	8.3	6.8	-8.8	7.2	1	-9.3	7.4	6.4
GI_38074173-S	-4.3	7.2	10.9	4.1	7.2	17.4	-4.2	7.2	1.2	-7.1	5	-4	-12.9	-0.5	-15.5	2.1	-2.8	-1.9
GI_38074175-S	4.3	-10	-16.5	-20.4	-12.5	0.1	-19.6	8.4	-3.5	0.6	-15.7	2.1	NaN	NaN	NaN	NaN	NaN	NaN
GI_38074183-S	27.5	52.6	30.7	20.6	25.9	33.1	32.8	15.4	27.4	29.6	30.3	31.6	34.6	39.3	30.8	31.2	29.5	32.7
GI_38074185-S	4.4	11.4	14.4	16.3	23	5.6	-3.2	1.3	8	-0.1	5	21.8	13.8	9.4	10.5	8.3	2	-6.1
GI_38074187-S	-9.6	-27.1	-21.4	-22.7	-22.3	-21.7	-28.6	-18.8	-35.7	-14.7	-33.8	-3.6	-16.9	-8.8	-19.6	-21.9	-19	-8.7
GI_38074189-S	9.9	15	3	-1.8	0.7	10.2	-12.9	-2.9	9.3	-3.8	-2.9	7.5	-20.9	-10.7	-11.8	-4.4	-16.1	-4.1
GI_38074193-S	15.4	15.2	23	9.4	17.4	18.8	-6.5	14.6	2.2	5.5	13.2	2	24.3	5	8.8	3.7	-6.2	-1.2
GI_38074198-S	-11.2	-2.4	-20.6	-11.5	0.1	-4.4	-2.6	4.8	-13	3.1	-21.7	4.6	-10.9	16.5	-6.3	0.5	-1.6	-16.3
GI_38074200-S	6.2	32.5	53.3	19.1	20.9	7.5	15.2	65	26.9	26.6	21.9	37.6	0.8	2	17.2	8.7	10.8	7.3
GI_38074203-S	31	41.1	15	23.2	12.5	52.5	15.2	3	31.9	29.8	13.1	27.9	9.3	7.2	39.4	0.2	11.6	-6.1
GI_38074211-S	709.8	550.3	646.8	664.6	500.3	577.3	609.6	517.2	573.4	633.9	699	635	680.3	601.3	577.1	617.8	634.6	616.5
GI_38074213-S	-36.9	-16.4	-2.5	-21.1	-20.8	-7.2	3.7	-20	-20.1	-7.3	-24.3	-26	-23.7	-17.7	-12.2	-14.4	-18.6	-6.2
GI_38074216-S	139.3	119.2	153.8	149.6	102.1	137.8	141.9	123	100.6	108.3	145.2	97	238.8	245.5	234.7	213.5	219.4	228.6
GI_38074221-S	-23.6	6.5	-7.7	-1.4	5.5	9.6	-13.3	-3	-28.4	-8.2	-4	-1	2.6	-8	-11.7	10.9	13.5	-11.2
GI_38074223-S	-33.7	-25.4	-11.3	-26.1	-21.6	-16	-20.7	-20.1	-24.4	-24.8	-31	-38.1	-3.9	-6.9	-12.8	-15.6	-19.6	-12.1
GI_38074224-S	4.6	-11.6	-5.3	0.4	-4.7	-18.7	-20.4	-7.9	-5.9	-4.3	-4.4	-9.5	-5.8	-6.2	-11.7	4.8	-2.1	9
GI_38074232-S	-10.4	-20.8	1.5	-8.5	-1.1	-7	4.5	-9.6	-1.2	-22.1	-9.4	5.5	1.6	3.2	7.8	2.6	1.4	-6.3
GI_38074236-S	-10.8	19	-6.8	1.3	1.6	-5.6	-10	1.7	-0.2	-15.6	2.3	-14.5	7.9	22.5	4.8	-6.4	8.4	-6.1
GI_38074242-S	-7.2	-22.3	6.4	28.9	0.1	-29.6	-7.5	-0.4	-22.6	-9.2	-11.4	-3.3	-9.7	-11.9	17.2	1.5	-17.6	-7.6
GI_38074250-S	3.8	9.6	-3	12.9	4.9	-5.6	11.3	-1.1	7.8	-9.4	6.5	0	10.6	0.1	25.7	21.6	21.8	24.3
GI_38074255-S	11.5	34.2	-11.2	-4.8	21.4	-4.6	21.7	26.9	2.7	10.8	1.3	4.4	5	-4	5	-8.3	5.3	-10.4
GI_38074257-S	30.6	19	44	23.1	23.8	10.2	27.5	3	33.7	27.5	12.4	30.8	14.1	11.3	26.2	-0.5	19.9	14
GI_38074268-S	-6.9	3.2	12.7	-4.9	-1.9	3.7	-11	12.5	28.6	13	-14.5	-5	8.1	-6.9	-5.4	-13.3	3	6
GI_38074272-S	10.8	15.8	22	-4.9	9	21	-0.9	27	2.5	23.7	16.8	18.8	31.3	20.6	12.2	21.8	19.1	31.6
GI_38074274-S	140.8	128.5	138	116.1	102.5	125.6	133.8	118	104.9	124.2	114.1	119.3	71.4	90.3	73.6	92.6	73.5	86.4
GI_38074276-S	23.5	21.6	36.7	7.6	34.8	8	3.5	6.7	12.5	8	-0.6	20.8	7.3	5.5	6.7	3.5	13.1	14.1
GI_38074278-S	6.8	-19.8	4.4	-3.8	5.8	2.3	1.6	17.6	11.7	16.7	-3.1	25.5	-9.2	-5.1	-7.9	-4.7	10.2	-0.9
GI_38074282-S	-23	3.7	-1.7	11.2	4.6	-2.4	19	-4.1	-1	7.9	-5.8	-11.5	19.4	1.9	-16.5	1	-2.2	4.9
GI_38074284-S	14.6	14.8	31.2	47.1	6.3	36.7	5.5	0.3	5	11.8	22.5	8.3	4.8	7.2	20.9	10.2	7.8	-1.6
GI_38074288-S	8	42.8	20.1	25.5	12	17.9	11.8	36	8.3	16.5	7	16.2	6	5.7	6.9	24.1	9.3	8.7
GI_38074290-S	2.4	-3.3	-20.8	-2.3	-11.9	1.7	2.2	2.5	2.9	9.6	-14.3	-2	10.8	-7.8	-8.9	-10.8	-0.6	0
GI_38074291-S	2.6	-9.8	-9.3	-12.9	-1.9	-16.2	-17.4	-19.4	-10.3	-20.3	-20.5	-11.3	-9.4	-8.2	1.3	-14.3	-15.8	-10.9
GI_38074293-S	58.6	82.5	36.9	62.8	48.1	58.1	42.7	55.2	51.2	54.4	51.2	73.9	120.1	107.7	122.2	103.5	119.1	114.7
GI_38074295-S	18.2	4.7	3.8	20.5	15.9	3.9	11.1	4.8	-5.2	-3.3	21.7	-27.8	19.3	8	4.4	5.8	8.8	35.3
GI_38074297-S	-7.6	-12.7	-22	-1.2	-31.7	-27	-20.3	-14.6	-32.1	-12.7	-9	-20.4	-10.2	-14.9	-21.8	-18	-13.3	-21.8
GI_38074299-S	-15.6	1.9	-11.3	-9.9	-12.2	-25.5	-19.3	-13.2	-18.8	-23.6	-19	-11.3	0.9	4.1	-14.5	1.4	-3.1	-8.1
GI_38074301-S	1.9	11.2	0.5	10.5	-8.9	14.5	19.2	1.5	12.1	21.1	6.7	-7.2	NaN	NaN	NaN	NaN	NaN	NaN
GI_38074305-S	15.2	4.4	-2.6	0.2	-13.8	-3.7	5.6	-18.8	-5.8	33.2	2.1	11.8	NaN	NaN	NaN	NaN	NaN	NaN
GI_38074307-S	-26.5	-21.7	-7.4	-25.9	-36.5	-14.7	-9.6	-7.6	-12.7	-32.4	-33.3	-10.8	-16.1	-10.5	-8.9	-4.1	-16.6	2.8
GI_38074311-S	6.8	-27.8	-10	-13.7	-31.1	-31.6	-16.5	-2.1	-5.7	-0.7	14.2	-22.9	-12	-19.3	-13.6	5	-14.1	-16.7
GI_38074317-S	17.2	3.7	3.5	36.5	1.9	3.8	19.5	6.6	9.4	14.1	20.5	6.2	-1.6	4.7	0.4	16.2	8.6	4.4
GI_38074319-S	42.5	52.1	31	36.5	9.7	14	10.2	18.2	25.2	19.3	38.1	38	20.8	15	0.6	21.1	10.7	24.9
GI_38074323-S	-17.1	1.2	22.8	10.1	-0.8	-2.8	-14.6	-19	-13.8	-4.7	-12.8	-24.8	11.3	28.4	15.9	7.4	19.6	27.7
GI_38074328-S	-0.4	4.7	-12.7	8.6	-25.7	1.8	-7	0.2	-15.8	-8.7	15.6	9.2	6.9	-0.5	0	-1.8	10.2	25.4
GI_38074332-S	10.6	-6.3	-5.4	9.7	7.3	-15.3	-2.7	19.3	-2.6	1.9	-1.1	1.2	22.8	22.5	36	23	35.1	13.4
GI_38074338-S	64.6	36	81.3	82.7	70.4	69.2	71	76.5	58.3	68.9	91.8	79.7	113.4	109.3	98.2	93.5	78	90.8
GI_38074347-S	38.1	43.1	15.8	-0.7	7.3	25.2	9	18	14.6	17.3	12.1	15	15.1	33	13.2	16.2	21.5	7.8
GI_38074349-S	-11.2	-15.6	-6	-9.1	-20.1	-18.5	-25.9	-24.7	-22.3	-28.2	-21.4	-35.2	-17.7	-23.6	-11.2	-20	-11.7	-5.1
GI_38074353-S	12.3	26.4	-8.7	11.8	14	27.8	-2.9	10.5	7	-4.4	20.4	16.7	25.6	31.7	26.2	17.3	27.6	18.5
GI_38074355-S	12.5	32.8	20.5	11.7	16.9	18.7	31.4	31.3	27.1	49.6	40	23.7	36.6	46.2	54.9	40.2	40	48.1
GI_38074359-S	-0.5	9.1	-9.8	15.4	6.1	-4.6	17.9	13.2	17.9	-3	5.4	-13.7	16.4	6.3	2.3	12.8	0.7	7.7
GI_38074361-S	-28.3	-26.2	-17.8	-22.7	-11.2	-0.5	-41.6	0.1	-14.7	-20.9	-15.2	-17.8	20.4	-11.5	-12.4	2.5	-4.7	4.5
GI_38074365-S	1255.3	1274.1	1236.1	1092.1	1497.2	1561	1227.3	1308.4	1071.3	1069	1148	1009	483	402.2	461.8	534.6	509.4	437.2
GI_38074367-S	-10.7	-8.3	-33.7	-17.9	-20.5	-9.4	1.4	-24.5	-14.9	-25.4	-23.6	-9	-1.9	9.5	14.3	3.5	1.2	-6.6
GI_38074369-S	49.5	21.8	26.5	43.9	49.1	44.8	43.4	29.7	32.5	23.3	32.2	19.8	69.9	80.7	58.4	58.9	59	55.9
GI_38074371-S	44.3	63.2	51.5	33.3	36.9	15.6	43.3	29.9	73.7	24.5	59.9	46	43	70.5	22.6	53.2	46.7	50.8
GI_38074373-S	87.8	71.8	63.6	62.7	47.9	18.2	48.6	75.1	90.8	43.5	64.3	65.3	NaN	NaN	NaN	NaN	NaN	NaN
GI_38074376-S	-5.2	8	-14.6	3.8	-2.8	-0.8	4.8	-10.9	-0.8	2.7	-0.6	-0.9	10.5	21.6	15.4	1.1	7.4	11.2
GI_38074379-S	31	13.8	40.3	19.2	11.8	47.7	19.3	22.7	31.8	4.7	36.1	16.8	71.5	69.6	60.3	53.6	61.8	55.5
GI_38074381-S	0.8	-17.5	-15.4	18.4	10.4	13.7	19	-0.6	-5.1	16.7	0	-8.5	6.3	5.9	14.1	-1.9	5.5	-9.5
GI_38074383-S	-19.8	-12.9	-10.1	-26.1	-19.2	-13.1	-14.5	13.7	-24.8	-13.7	1.3	-15	-12.2	-3.7	-18.1	6.5	-5.5	7.1
GI_38074385-S	-19.4	-6.7	-21.3	-13.2	-13.7	-26.3	-15.6	-31.5	-8.2	11.7	-19.6	-30.4	6.1	-2.8	-11.3	2	-10.5	26.2
GI_38074388-S	-8	-15.9	-20.7	-27.4	-5.2	-3.8	-1.9	-10.6	-8.3	19.1	-8	-8.2	-2.1	-4.1	11.1	7.7	11.1	-7.4
GI_38074394-S	-12.2	-6.5	-16.8	-9.1	2	-20.6	-8.3	-10.3	-18.5	-31.1	-7.4	-7.3	-2.3	8.3	-1	-8.7	0.8	-2.1
GI_38074398-S	38.3	12.7	16.2	8	13.7	14.4	26.6	46.7	22.1	5.4	30.7	15.9	10.3	23.3	33.4	28.8	12.6	21.6
GI_38074406-S	178.6	261.1	209	215.8	252	236.1	173.4	267.2	225.5	307.2	218.9	211.9	166.7	173.5	143.8	148.6	137.8	146.1
GI_38074407-S	26.1	2.7	0.8	2	-15.4	0.6	-13.3	-30.4	1.2	1.8	-6.4	-11.8	6.7	8.1	3	5.8	3.4	0.4
GI_38074409-S	2.7	3.4	3.9	12.6	-2.9	13.5	10	6.3	-1.2	-4	27.2	11	27.9	7.2	28.2	-1.4	-14.9	-13.4
GI_38074413-S	6.2	1	6	1.1	0.4	2.9	-15.7	-5	1.8	-13.5	11.9	8.4	NaN	NaN	NaN	NaN	NaN	NaN
GI_38074417-S	2.2	-7.6	7.8	-23.6	-0.9	-17.7	-8.4	-8.7	-2.7	9	-18.9	-0.5	15.3	19.5	-3.3	1.1	14.8	14.7
GI_38074422-S	5.5	-16.1	-5.4	3.8	12.8	-8.4	-12	-19.9	-1.5	-18.6	8.5	18.6	15.3	0.7	22.5	16.9	2.9	1.9
GI_38074429-S	32.6	25.3	3.7	25	19.1	26.1	18.7	24.3	18.1	21	12.7	15.5	20.2	25	6.6	18.5	15.2	10
GI_38074439-S	-22.9	-13.8	-13.3	-13.7	-14.2	2.8	-3.1	-16.2	-8.8	-25.4	-1.4	-12.7	-11.8	2.1	8.5	-6	-8.6	-4.8
GI_38074446-S	10.5	-1.7	8.2	-6.5	24.1	13.7	-8.8	-2	9	7.4	-17.2	-7.3	-0.2	0.6	-17.1	-1.2	-0.5	2.6
GI_38074448-S	17.8	-5.9	-9.3	-2	-14.6	-6.9	-7.8	3.4	4.2	-8.8	8.4	-9.2	-7.9	10.4	12.5	-5	16	0.2
GI_38074450-S	11.2	4.8	-17.6	-15.9	16.7	-14.9	12.5	1.2	2.4	-1.8	15.2	-4.1	52.6	51.7	42.9	36.5	46.6	35.6
GI_38074452-S	38	41.6	25.4	9.7	32.8	51.3	-19.5	12.9	18.5	33.3	28.7	32.4	37.9	44.6	45	32.2	45.5	40.4
GI_38074460-S	-27.1	-7.4	-10.7	-10.4	1.9	-15.5	-3.1	-12.5	10.9	-3.2	-1.4	-0.1	17.9	15	10.9	18.8	3.2	11.5
GI_38074462-S	6.3	31.6	33.9	-4.3	35.9	21.7	30	22.9	15.7	36.5	33.3	21.2	27.1	31.1	35.7	10	38.3	13.3
GI_38074464-S	-14.9	-3.8	-20.3	-9	-4.9	-1.8	-18.9	-22.6	-18.5	-18.6	-14	-13.6	-22.4	-16.6	-12.8	-20.1	-9.6	-23.5
GI_38074466-S	2.4	27.8	10.2	18.9	10.7	3.8	-6.7	-5.6	-25.7	-7.1	10.5	13.1	11.2	1.7	17.6	5.6	4	-14.2
GI_38074468-S	-17	1	-19.9	-15.8	9	-6.7	-35.1	-1.8	-0.8	-13.8	-2.8	-11.3	-18.9	-20.2	-16.1	-23.4	-20	-15.4
GI_38074470-S	28.4	9.2	-35.1	12.5	30.4	-0.5	-3.8	26.4	7	-8.5	-8.6	-1.2	-8.1	-7.6	11.8	-15.4	4.9	10.2
GI_38074474-S	-4.9	-30.9	-9.3	-17.5	-20.9	-21.2	4.3	-12.8	-3.8	-1.3	-1.7	-5.4	19.6	4.7	21.8	20.6	15.2	13.7
GI_38074476-S	15.5	1.6	1.6	1.1	-9.6	-2.8	15.1	9.3	-6.9	17.8	-8	-5.2	11.6	7.3	-16.5	0.5	2	1.5
GI_38074478-S	67.7	56.2	27.1	74.3	39.8	36.8	66.8	41.4	47.3	25.3	54	49.6	27.3	13.4	26.6	21.1	35.8	21.8
GI_38074480-S	-15.8	-26.3	-9.3	-29.7	-13	-7.9	-11.5	-30.3	-19.2	-14.8	-25.6	-11.5	1.4	-8.6	5.5	5.4	5.1	8
GI_38074482-S	-6.6	-12.8	-19.9	-20.3	-17.2	-2.6	-11.9	-15.7	-25.7	-12.4	-19.2	-22.5	-22.7	-20.4	-12.2	-19	-21.4	-14.5
GI_38074484-S	11.8	21.5	28.4	15.8	24.9	38	22.4	42.2	40	49.4	22.9	19.1	20.8	27.5	18.7	14.9	24.1	15.9
GI_38074486-S	-10	-16.5	-17.6	5.4	-20.1	12.3	2.4	-1.7	8.5	-2.9	-2.1	16.4	-2.5	-0.8	-10.9	-13.1	-6.3	-3.1
GI_38074488-S	-16.3	-13.6	-26.9	-19	-30.1	-10.9	-22.2	-16.1	-8.7	-22	-10	-18.7	-12.1	-1	-20.6	-0.8	-1.8	-9.1
GI_38074490-S	14.8	41.3	27	23.2	39.4	31.9	37.9	23.4	59.2	24.1	23.8	36.5	27	16.8	36	-1.1	15.3	24.3
GI_38074495-S	1.9	-4.9	3	-13.8	9.8	12	-5.8	16.6	-15.6	0.2	-12.6	18.9	-6.9	7.7	-8.5	5.6	5.7	12.7
GI_38074498-S	-1.8	-8	-22.9	-15.3	-24.5	-1.5	-3	-11.2	-17.2	-30	-40	-17.1	4.2	-3	-10.3	-12	7.9	-11.3
GI_38074502-S	-9.5	-19.9	-1.6	-1.3	-7.3	-1.2	-3	14.1	2.4	17.6	3.1	-1.6	-0.2	18.5	5.7	4.6	21.3	3.4
GI_38074503-S	13.2	8.6	37.9	11.4	1.7	51.7	21.3	22	38.4	22.4	24.4	31.1	27	17.7	18.4	1.3	16.6	9.2
GI_38074505-S	-35.6	-23.2	-36.5	-45.9	-10.8	-45.9	-27.3	-45.5	-33.5	-15.8	-14.9	-30.6	-11.4	-16.5	-13.2	-20.8	-22.3	-23.6
GI_38074510-S	149.5	158.4	154.1	176.2	184.6	140.8	143.3	140	140.3	184.6	187.6	177.7	160.9	166.8	185.5	178.5	178	195
GI_38074514-S	23.4	61.8	50.8	42.3	49.2	50.5	71.3	44.2	66.3	39.6	70.8	43.7	46.2	41	46.1	55.5	44.2	67.3
GI_38074516-S	-16.1	-40	-24.7	-14	-35.9	-19.6	-29.3	-19.4	-21	-27.7	-14.5	6.4	3.2	-20.3	4.8	-2.6	-21.8	-20.1
GI_38074518-S	6.8	13.8	-4.6	-0.2	8.8	12	-2.9	1.4	5.8	30.2	42.8	1.1	1.5	38.2	6.7	15.8	13.6	23.5
GI_38074522-S	-17.5	12.5	4.6	-0.5	2.9	-6.3	17.3	4.9	-6	-26.1	-11	0.8	2	-8.3	3.1	-10.3	18.2	0.4
GI_38074524-S	26.6	0.9	4.5	22.3	11.9	4.7	7.8	-9.3	13.3	6.1	22.4	19.1	2.9	22.3	24.8	8.3	7.5	8.9
GI_38074526-S	-19.2	-12.9	-10.2	-28.6	-22	-10.7	-16.3	-38.3	-3.3	-13.8	18.3	-7.6	-3.1	-3.9	-20.2	-3.1	-8	-0.1
GI_38074530-S	0.5	-30.2	27.1	-9.1	-9.2	-13.6	-13.8	-13.7	2.8	-16.2	-7.9	-7.3	26.4	27.9	30.8	15.1	36.9	26.7
GI_38074534-S	45.1	49.3	60.3	59.5	56.7	78.3	44.2	58.7	63.4	90.1	43.2	55.3	49.9	39.4	48	44.9	33.9	29.7
GI_38074538-S	-6.5	11.2	8.1	8	43.9	8.1	14.3	16.4	15.3	0.5	23.3	-5.6	38.2	25.8	37.3	35.8	38.1	44.5
GI_38074541-S	-3.7	-14.5	-26.4	18.5	-11.4	-5.4	1.9	-0.2	-3.6	-27.4	11.6	-22.8	3.3	14.4	-6.6	4.3	-6.1	-7.3
GI_38074546-S	31.9	8	20	22.2	21.2	8.4	31.2	1.5	19.9	21.2	-0.5	19.3	14.4	17.6	15	13.6	13.5	19.3
GI_38074549-S	120.9	133.5	133.8	142.4	107.8	150.6	182.8	186.5	139.8	169.9	136.4	142	188.8	192.8	178.5	190.8	189.8	197.7
GI_38074556-S	10	-9.4	-5.9	-9.4	15.2	-9.3	-10.1	-8.4	-11.5	-4.4	4.6	-4.9	8	6.5	15.2	-2	14.5	28.4
GI_38074559-S	4.8	-1.7	2.1	-7.8	7.8	5.1	-3.6	-9.4	30.8	9.4	5.4	1	6.3	22.9	9.6	13.6	7.4	19.3
GI_38074568-S	1.9	-21.8	-10.8	-6.1	12.3	-4.2	-12.4	0	-29.8	-5.1	5.3	-10.1	8.5	-10.6	1.6	0.4	-0.1	-1.2
GI_38074570-S	-8	18.2	30.3	23.2	-1.7	-19.3	-2.6	-11.8	29.4	-8.9	-11.2	13.7	-10	-2.5	0.7	12.2	6.6	-7.8
GI_38074575-S	5.5	2.6	-16.3	1.6	2.9	-8.9	8.2	5	0.6	-1.6	4.4	6.7	24	16.5	8	5.6	13.7	16.5
GI_38074579-S	-24	-6.3	10.2	-2.8	-9.9	-29.9	-24.7	-18.5	-8.8	-4.5	-3.9	-24.9	-5.8	-6.3	6.8	21.1	18.7	-0.3
GI_38074581-S	-4.4	16.4	16.6	3.5	2.4	-6.4	0.3	-1.9	12.7	0.2	18.3	-26	-7.8	5.8	7.4	15.2	-8	7.7
GI_38074585-S	10.7	2.2	21.3	-11	5.7	-3.5	13.8	2.3	4.2	0.3	-8.9	4.3	12.2	8.8	4.1	-11.1	2.3	2.8
GI_38074591-S	18.9	23.5	35.1	32.3	4.9	16.5	4.5	24.8	21.2	43.4	23.7	20.2	NaN	NaN	NaN	NaN	NaN	NaN
GI_38074593-S	66.6	60.3	54.5	52.4	86.7	48.5	77.6	55	51.4	74.8	62.9	71.6	55.7	75.8	76.8	53.3	55.2	73.7
GI_38074596-S	863	759.1	635.5	576.5	53.2	79.2	57.2	74.9	713	589.8	636.1	550.8	475.4	555.9	470.1	501.4	538.7	489.1
GI_38074604-S	65.3	62.7	70.2	72.2	60.2	51	47	51.8	42.6	57.4	72.5	70.3	84.8	54.8	108.1	78.5	68.8	68.8
GI_38074606-I	135.1	132.3	75.5	115.9	85.8	78.7	105.2	108.5	87.5	124.9	138	141	47.3	41.7	46.1	16.5	40.2	5.1
GI_38074612-S	-13.4	-15.7	17.3	1.3	7.3	-10.2	-10.5	-21.5	-11.2	15.5	-7.7	-17	10.1	-1.7	13.4	6.7	-6	8.5
GI_38074618-S	27.4	2.4	-1.2	-15.5	9.1	-12	12.6	15.3	-8.4	16.3	3.8	-0.1	21.5	10.3	38.1	15.6	19.5	27.8
GI_38074620-S	125.7	108.4	103.1	94.5	118.6	105.3	142.9	112.2	129.2	139	169.1	117.2	73.7	60.3	84.2	80	77.2	73.7
GI_38074628-S	-31.3	-32.8	-24.3	-44.8	-33.3	-29.4	-14	-26.3	-26.1	-6.3	-11.1	-27.7	-6.6	-3.7	10.5	10.3	-19.2	-19.3
GI_38074632-S	-20.2	-24.4	-17.5	-29.8	-32.7	-24.8	-20.3	-23.3	-27.2	-11.7	-45.9	-24.3	-22.1	-19.1	-17.1	-18.4	-20.8	-23.3
GI_38074634-S	22.5	19.5	17.6	23	19.3	3.8	7.7	22.5	34.5	33.1	5.2	20.6	3.4	23	5.6	9.9	19.2	-0.6
GI_38074636-S	4	-5.8	-2.5	16.3	4.3	3.2	14	2.2	7.9	-8	6	-1	-9.3	-12.2	-6.2	4.4	-4.1	-1.8
GI_38074640-S	50.8	48.1	17.7	28.2	21.3	33.5	68.2	48.7	53	48.8	81.4	77.1	39.5	55.8	54.9	45.2	35.1	47.1
GI_38074642-S	6	-3.9	-9.3	4.7	-6.9	1.8	2.2	7.3	-6.7	-0.8	-16.8	-8.4	-17.6	-16.3	-10.3	-1.7	-9.7	-9.1
GI_38074644-S	12360.9	12319.1	13758.6	11808.2	14144.7	14241.1	12669	14500.2	11097.3	12598.5	14951.3	11563.6	12527	10339.9	11717.9	12091.9	12800.3	11949.3
GI_38074654-S	2.9	-23.8	-19.4	-25.5	-24.3	-10.1	-9.2	8.1	-13.1	-22.9	-20	-35.3	-6.8	-12.1	-11.5	-15.5	-8	-20.9
GI_38074658-S	4.1	38.2	39.8	10.1	32	31.2	21.2	25	22.5	30.5	27.9	28.7	8.9	12.5	17.7	22.2	16.1	6.1
GI_38074660-S	293.5	301	350.6	292.7	456.4	519.6	367.7	463.1	327	422.5	374.5	322.9	369.3	228.7	265	235.3	251	234.4
GI_38074662-S	-0.6	0.5	5.7	11.9	7.9	-8.7	-10	18.2	0.4	-25.4	-1.2	-2	7.3	14	22.7	8.3	12.8	1.2
GI_38074664-S	-8.9	-22.8	-6.8	-33.7	-29.1	-21.7	-5.8	-19.8	2.3	-15	-3.7	-25.2	-5.7	-10.9	-8.9	-16.1	-18.5	-7.6
GI_38074666-S	4.7	14.4	2.6	26.7	7.4	23.9	10.9	38.6	11	12.1	-3.9	-3.8	-14.5	-5.9	-6.6	5.7	-6	-2.4
GI_38074670-S	17.7	-5.4	3.9	16.6	-7.9	-0.7	23.4	17.4	3.6	14.7	15	6.8	22.8	13.6	15.9	16.2	21.5	12.5
GI_38074672-S	-24.6	-35.1	-20.6	-29.5	-17.4	-27.8	-36.7	-32.6	-39.8	-19.6	-42.9	-23.5	-15.5	-20.7	-12.5	-9.6	-21	-17.1
GI_38074674-S	308.3	240	285.8	341.8	322.5	340.8	235.9	339.6	240.2	288.1	276.4	328.5	560	428.1	398.5	313.8	348.7	375
GI_38074675-S	18.6	16.3	10	5.7	10.2	-1.3	-15.9	0.1	3.2	-4.3	3.6	-10.9	8.8	-11	-2.7	10.9	7.6	7.5
GI_38074684-S	75.3	45.2	64.8	68.1	54.2	67.4	44	35.2	89.2	60	53.1	47.3	NaN	NaN	NaN	NaN	NaN	NaN
GI_38074686-S	28.2	29	30	18	-1.8	43	24.9	31.7	23.3	61.2	32	31.2	NaN	NaN	NaN	NaN	NaN	NaN
GI_38074688-S	-1.6	0.4	-23.4	-15.9	-9.4	8.2	-11.3	-9.6	-8.3	8.2	0.6	2	-0.2	-1.4	15.5	2.4	-5	-11.3
GI_38074690-S	-8.7	1.1	4.5	-0.1	-13.8	-2.6	-10.1	-8.3	-12	-0.5	12.8	-18	-2.8	-2.5	-0.5	-4.3	12.8	0.4
GI_38074692-S	28.9	23.8	34.3	49	26.7	45.8	5.8	30.6	37.6	59.3	30.4	24.5	23.2	28.2	18.9	18.9	26.6	27.2
GI_38074694-S	160.9	169.2	117.5	157.4	263.2	273.7	266.5	242.1	221	328.2	201.8	227.8	265.2	285.5	222.7	173	186.8	196.2
GI_38074702-S	5.2	-1.9	8.4	21.8	0.7	-14.2	-8.4	-9.7	5.4	-10.6	15.7	-15.9	-4.9	10.5	20.3	-4.4	4.3	-22.1
GI_38074704-S	6.4	7.7	-16.4	3.9	-2	-28.7	1.1	-11.8	14.2	-3	-1.5	3.1	-7	-9.4	3	-8	12.1	4.8
GI_38074706-S	24.2	17.1	42.9	24	23.4	31.8	6.4	26.2	49.5	39.9	14.1	42.2	37	18.2	19.2	36.2	30.4	40.8
GI_38074710-S	1.7	-14.9	-7.7	-12.3	8.4	-23.5	-17.8	-3	1.6	-1.8	-9.9	-0.3	5.3	-6.5	-7.6	-0.3	-0.9	-3.9
GI_38074714-S	-22.9	-9.8	-28.7	-23.2	-25	-28.2	-7.7	-41.7	-9.6	-30	-11.7	-27.6	-21	-16.5	-17.7	-17.2	-23.2	-22.4
GI_38074720-S	38.3	54.3	35.9	25.5	29.4	26.8	26.8	36.3	21.2	49.5	28.7	26.9	-2.2	6.2	17.3	22.1	6.7	2.3
GI_38074722-S	11.2	11.2	1.5	13.6	27	14.9	-1.9	4.8	-10.1	22	28.2	20.2	1.2	15.2	8.2	19.9	11.5	17.8
GI_38074729-S	23.2	40	30.7	27	19	16.7	22.8	31.6	23.6	18.5	3.8	12.7	24.7	10.5	18.7	13.8	23.1	13.3
GI_38074731-S	-26.1	-23.3	-37.8	-17.5	-11.7	-22.1	-32.5	-27.7	-30	-14.2	-27.5	2.3	-10.6	-15	-19.6	-23.1	-14.7	-24.6
GI_38074736-S	372	548.7	482.7	427.2	375.1	348.7	273.5	397.1	527.8	671.9	549.5	533.1	NaN	NaN	NaN	NaN	NaN	NaN
GI_38074743-S	-19.8	-27.8	-26.1	-18.8	-20.1	-8.3	-34.9	-17.8	21.2	-14.2	-26	-7.9	-13.9	4	-13.3	-16.3	-5	-7.4
GI_38074749-S	10.7	9.6	-23.3	3.9	3.5	9.8	-6.6	4.3	1.6	-4.6	6.1	-4.6	NaN	NaN	NaN	NaN	NaN	NaN
GI_38074751-S	-13.6	-10.3	-13	-18.1	-0.2	-12.3	0	-4.1	-20.4	-12.4	7.8	-7.2	-7.9	3.2	-17.4	1.1	-4.6	14.3
GI_38074753-S	-9.8	0.8	-11.6	-16.2	-20.8	-13	-10.3	-6.6	-21.7	-22.2	-23.1	-3.8	-6.3	-0.4	-6.9	2.7	-0.3	-0.9
GI_38074755-S	-1.7	-3.9	3.5	-9.4	-4.6	-4.8	-8.2	-8.3	-8.2	-19.9	2.5	-9.1	9.2	4.3	-6.5	12.3	6.8	9.4
GI_38074759-S	22.6	40.9	23.1	35.5	43.4	52.4	25	23.4	34.6	14.3	13.1	17.1	26.1	28.4	8	21.1	34.3	34.9
GI_38074761-S	-29.1	-18.9	3.4	-28.7	-23.6	-24.3	-21.7	-25.7	-15.4	-13.5	-32.6	-13.1	-11.8	-11.5	1.3	-7	-2.3	-8.6
GI_38074763-S	-29.5	-32.5	-40.4	-39	-28.9	-31.2	-23.6	-38.2	-22.9	-34.6	-42.9	-35.7	-16.6	-15.9	-16.5	-16.7	-22.6	-24.2
GI_38074767-S	-7.4	16.7	-0.9	-4	29.4	22.1	40.5	36	6.8	7.5	1	-3.2	8.2	-0.6	8.4	-11.6	14.8	2.3
GI_38074782-S	-22.2	-18.5	-14.4	-27.5	-16.4	-41.5	-31.2	-7.8	-22.6	-9.2	-20	-35.7	4.3	-8.3	-13.2	-18	1.3	-12.9
GI_38074784-S	-3.3	-9.4	-8.9	-5	1	-8.7	3	-12.8	-7.1	8.1	-2.6	-9.1	-4.1	-14	-11.2	-1.4	-2.6	-20.2
GI_38074786-S	4.4	3.1	11.1	34.5	17.8	20.3	6.3	14.8	25.6	6.6	19.8	15.2	NaN	NaN	NaN	NaN	NaN	NaN
GI_38074788-S	-3.3	5.5	7.9	-16.9	13.4	0.3	3.2	2.3	-6.2	0	-2.4	-10.7	12.8	-18.1	-17.3	1.5	0.8	2.5
GI_38074790-S	-30.8	-15	-12	-8.3	-34.2	-17.3	-11.6	-13	-18.4	-22.6	-15.4	-29.2	-20.5	10.6	-19.9	-17.9	-8.7	-21.2
GI_38074799-S	-26.1	-16.2	16.5	-26.3	-18.7	-29.4	-32.5	-34.5	-7	-28.4	-34.9	-33.9	13.3	7.5	-3.1	-7.5	-10.1	-11.4
GI_38074801-S	83.5	58.2	29.7	57.9	58.3	53	35.1	54.7	55.3	39.2	31.7	53.1	0.8	2.8	18.1	5.6	10.9	15.8
GI_38074808-S	15.6	15.7	14.7	-2.6	9.6	19.7	16.1	14.6	9.3	22.6	1	-6.4	16.7	11.8	3.6	-5.1	-0.1	2.8
GI_38074810-S	78.6	85.5	69.1	63	83.8	93.2	88.6	74.6	82	123.6	60.7	93.9	52.9	61.4	48.6	38.8	46.9	61.9
GI_38074814-S	44.3	19.7	39.9	63.8	72.3	46.4	31.8	51.8	63.5	13.8	37.9	57.2	48.7	49.3	26.1	36.2	34.8	39.7
GI_38074816-S	-20.8	-13.9	-22.4	-36.4	-25.1	-32.7	-46.2	-36.2	-48.5	-30.4	-22	-20.2	-19.3	-16.5	-18.3	-22.3	-18.9	-22.6
GI_38074825-S	79.4	91.4	124	65.3	131.5	105	50	149.7	58	127.7	35.6	126.6	153.2	100.5	146.1	126.3	139.9	222.1
GI_38074827-S	51	58.9	60.2	23.6	59.4	13.9	55.6	62.9	35.9	81.5	47.2	64.4	43.4	21.2	44.7	29.6	21	30
GI_38074832-S	-7.3	15.5	0	2.1	-5	-7.1	-8.6	5.1	11	5.5	13.7	0.2	-14.4	8.3	-9	2	0.6	-4
GI_38074834-S	37.4	42.3	43.9	14.8	27.2	36.6	49.3	45.6	41.3	24.9	11.8	29.4	7.7	15.5	26.1	24.2	21.1	17.8
GI_38074836-S	5.9	-8.2	23.7	1.7	-1.5	0.1	52.2	15.6	4.5	29.3	13	9.8	56.4	24.9	13.9	35	51.9	49
GI_38074838-S	-43.9	-22	-27	-21.8	-25.6	-31.5	-39.4	-31.5	-23.6	-15.9	-14.1	-31.1	-21.7	-18.4	-6.3	-21.1	-20.1	-21.7
GI_38074844-S	-0.9	-16.1	-3.4	0.9	-3.5	-20.9	-16.1	5.2	-20.5	10	-11.5	4.1	-10.4	-5.2	2.7	-7.4	0.8	5.1
GI_38074846-S	-17.7	1.7	-15.3	4	-8.5	-10	1.5	-13	-4.6	-15	-24.7	5.5	-7.6	-8.6	5.3	4.9	-6.9	-5.3
GI_38074850-S	14.6	10.6	11.4	29.8	23.8	-2.4	25.1	6.1	6.7	13	-6.4	8.7	11	35	16.8	24.1	32.4	17.2
GI_38074852-S	23.8	-0.5	-2.7	-6.6	5.6	18.7	-5.6	11.6	10.3	14.1	5.3	8.6	-5.3	-8.9	-6.6	2.4	2.9	0.3
GI_38074854-S	10.2	-27.3	-12.5	15.9	-29.9	-25.1	-13.1	6.2	-9.4	0.2	-9.4	-15.5	-1	15.1	3.4	-10.4	-11.1	-6.3
GI_38074856-S	0.3	-10.7	-8.4	-9.1	-23.3	-13.4	-15	-11.8	7.7	-4.1	-15.4	-14.4	-5	-0.7	-12.6	-1.1	-7.2	-5.9
GI_38074858-S	3478.7	3301.5	2891.1	3350.2	2368.5	2618.4	3465.6	2711.5	2525.5	2664.6	3189.4	2764.4	4308.9	3985.1	3895.7	3799.3	4867.6	3977.5
GI_38074860-S	-19.8	-18.8	-14.1	7	-12.6	-19.1	-26.8	-19.3	-10	-16	-19	-15.5	-12.4	3.3	-7.2	-12.9	-4.5	-12.4
GI_38074864-S	136.9	184.3	188.5	187.6	174.3	273.2	278.2	196	159.2	156.6	289.5	177	249.2	235.6	262.5	256.3	299.7	242.1
GI_38074866-S	38.7	35.6	23.9	34.7	9.3	10	31.9	-2.4	38.3	29.7	35.5	43.2	22.7	35.7	41.2	20.7	20.4	20.2
GI_38074868-S	-9	-4.6	-6.9	-8.3	17.9	-11.1	13.7	-24.7	19.5	3.4	-1	2.7	16.9	19.1	14.5	15.3	-6.5	20.8
GI_38074875-S	43.5	3.7	13.9	32.4	19.3	21	7.5	8.8	7.6	0.2	26.4	-2.8	-10.6	6.7	0.6	18.3	4.5	8.3
GI_38074876-S	13.4	14.4	19.3	18.9	21.4	-6.9	27.3	-0.5	10.7	42.3	6.5	16.8	-10	1.4	14	14.3	-10.7	14.2
GI_38074881-S	28.9	-4.8	14.8	8.7	13.1	-19.2	-6.5	19	5.7	9.5	-9.9	8.1	-9	-8	-13.3	-0.7	4.3	-2.5
GI_38074889-S	12.5	5.9	-30.4	-1.9	-5	-12.5	-11.7	-14.6	10.1	-1.9	-7.3	0	-4.2	0.7	-7.4	8.3	7.7	18.8
GI_38074892-S	4.8	16.3	2.2	15.3	4.9	6.6	18.1	15.6	-1	20.6	15.5	6.2	21.8	27.8	7.7	26.3	26.3	42.8
GI_38074898-S	-1.8	-0.6	-6	-14.4	6.5	7.3	10.5	-6.4	16.1	-2.8	-0.8	-0.2	12.5	-10	-6.3	-13	2	1.1
GI_38074903-S	33.3	31.7	40.5	32	34.1	49.4	34.2	57.6	36.3	49.2	21.4	36.3	36.9	31.4	27.7	37.8	31.9	40.1
GI_38074913-S	0.3	14.1	21.4	19.8	-8.5	-1.6	14.9	2.9	15.3	-9.7	7.8	29.1	22	3.1	1.4	8.5	9.9	-11.1
GI_38074915-S	94.1	156.8	144.5	108.4	132.8	118.9	121	114	110.1	132.6	126.6	116.9	199.4	194	214.5	214.7	213.9	230.8
GI_38074917-S	-7.2	11.7	2.2	-3.3	-0.5	-0.3	-8.1	-8.9	11.7	8.8	1.7	15.2	6	7.6	15.1	8.3	1.2	11.3
GI_38074919-S	63.2	33.5	35.8	46	41.5	49.7	66.7	28.2	37.9	56.9	60.1	23.2	41.6	35.5	22.7	35.1	42.7	44.7
GI_38074925-S	-28.4	-22.5	-14	-21	-34.7	-8.4	-44.1	-22.8	-25.7	-24.4	-20.6	-14.4	-19.3	4.7	-20.5	-14.8	-6	-12.4
GI_38074927-S	-5.2	9.8	-21.5	-0.3	-19.3	1.1	-18.8	-20.6	-10.8	3.1	4.4	-6.9	NaN	NaN	NaN	NaN	NaN	NaN
GI_38074929-S	-22.1	-23	-8.3	-25.9	-21.3	-33.1	-16.4	-25.5	-15.2	-20.9	-24.6	-36	-22	-20.9	-23.6	-11.7	-19.3	-18.3
GI_38074931-S	-14.3	-6.8	-3.9	-12.7	-7.7	7.8	-2.3	-2.5	-17.6	-13.4	0.8	2	-16.6	1.7	-10.5	-14.1	-5.4	10.7
GI_38074935-S	18.8	38.3	31.8	21.8	21.7	23.6	27.6	36.8	28.2	48.3	9.3	49.5	19.1	15.9	0.5	21.9	16	7.9
GI_38074937-S	-5.7	21	12.2	11.4	-14.3	-11.1	-1.6	-4.9	13.4	4.5	-5.2	-7.4	-1.9	-1.4	14.1	4.8	-7.5	4.3
GI_38074939-S	7.5	-5.3	-32.8	-10.3	-11.3	-11.8	-18.3	-23.3	-16.4	-8.5	-3	13.3	-0.6	-5.1	-8.3	-9.3	-4.4	-9.8
GI_38074941-S	36.6	45.7	25.7	2.8	12.5	48.1	22.7	59.2	27.3	42.2	31	39.5	-14	-1.5	9.2	11.2	0.6	0.2
GI_38074943-S	7.5	-20.2	-15	-12.7	-25.2	-14.2	-14.3	-24.3	-19.7	-22.7	3.3	-5.1	-12.5	-11.4	18.7	-12.6	-20.1	-14.6
GI_38074945-S	10.9	19	44.5	6.6	12	11.7	11.8	16.6	18.4	-8.7	21.5	26.3	-0.2	2.4	2.2	-3.2	13.7	9.3
GI_38074947-S	-9.1	-23.6	-18.1	-20.1	-7.9	-17.1	-16.1	-18.7	-21.2	-18.7	-13.5	-36.2	-19.6	-14.2	-21.3	-17.6	-3	-20.9
GI_38074951-S	-29	-31.1	-32.5	-31.8	-36.2	-41.6	-30.9	-29.5	-23.7	-42.4	-35.5	-23.3	-22.1	-15.8	-14.2	-14.7	-23.6	-22.9
GI_38074953-S	15.5	22.3	22.1	24.9	6.6	24.6	21.7	16.9	20.6	7.4	11.3	12.8	22.2	21.5	17.8	5.2	21.2	11.7
GI_38074957-S	-20.8	0	-21.7	-9.5	-17.1	-34.6	-4	-7.1	-1.5	-23.4	-6.2	-28.7	19.7	11.1	4.8	12.9	12	24.3
GI_38074959-S	-5.7	-6.3	-19	-14.5	-32.6	-14.7	-18.6	-32.8	-34.2	-32.2	-22.4	-30.3	-7.3	-4.1	-20	3.2	5.6	-0.5
GI_38074961-S	18.5	-9.3	-8.3	-3.5	2.7	-0.4	-21	3.9	-19.2	-22	-17	16.4	0	-3.3	-2.7	-0.3	-11.7	-12.2
GI_38074965-I	15.8	-3.9	-0.6	-8.2	-6.4	-1.8	-20.6	-7.8	3.5	-9.8	-19.7	-9.2	-11	-5.5	-16.2	-8	-14.3	-4
GI_38074968-S	-24.2	-15.5	13.6	-8.4	-11.1	-12.7	-20.2	3.1	14.1	-1.9	-15.4	-15.6	-9.9	-12.7	-1.7	2	-14.5	3.3
GI_38074973-S	0.9	-2.1	-10.8	-18.3	-10.9	-25.3	-14.4	-5.4	-5.4	-0.9	-6.1	-10	-15.5	6.6	-9.3	1	-1	12
GI_38074975-S	5.2	-1.6	5.9	11.9	-13.7	-4.1	-3.1	1.4	16.6	-1.2	-4.1	19	19.1	2.4	19	5	4.9	21.9
GI_38074979-S	7.4	1.8	17.2	-6.5	-13.6	-0.5	6.8	7.7	26.3	18.9	4.9	29.2	-18	-13.2	-0.3	-7.2	-0.7	0.3
GI_38074981-S	-7.3	6.3	-7	-9	-14.5	-0.5	4.7	-6.2	18.1	-21.7	5.6	-24.8	-3.6	-4.1	-5.5	-11.9	-6.9	-10.4
GI_38074985-S	8.9	12.7	-11.2	4	2	19.2	-0.6	8.3	-4.9	25.6	-11.3	2.7	-5.1	4.1	11.3	14.9	-1.4	22.9
GI_38074987-S	26.7	37.8	25.5	16.2	24.8	26.5	27.9	11.8	22.1	-11.1	25.4	20	18	27.9	23.6	33.8	38	37.1
GI_38074993-S	1636.1	1743.5	1676.1	1505.6	1772.3	2031.1	1921.1	1868.8	1613.9	1649.7	1907	1476.7	1541.6	1723.6	1543.8	1718.3	1742.8	1725.3
GI_38074995-S	-8.9	4.8	-4.9	-6.4	-3	-7.6	-9.8	-8.2	-16	-13.6	0.7	3.6	11.8	-9.3	2.2	-0.7	-2.1	-13.6
GI_38074999-S	-6.1	-18.2	-3.7	-14.5	-16	-27.1	-4.3	-2.7	8.5	1	-1.4	-14.5	15.6	30.4	13.3	24.2	22	7.7
GI_38075005-S	0.4	-20.7	1.9	0.8	-10.5	-22.1	-3.3	-9.6	-28.5	-8	-15.9	-13.1	-10.5	-8.9	-5.4	0.3	-6.7	-0.5
GI_38075008-S	-17.2	-27.4	-15.7	-11.8	2	-6.8	-11.3	-14.9	-9.2	-18	-16.6	-31.3	-5.1	9.2	-18	-6.9	-13.9	2.4
GI_38075010-I	18.2	11.8	22.3	47.6	21.1	22.7	21.1	23	23	11.7	27.7	20.7	14.6	8.7	4.3	30.4	1.1	21.6
GI_38075013-S	-12.1	-3.8	9.7	-3.8	1.7	7.3	21.2	10.1	-6	-0.6	-22.2	-10.4	2.5	5.6	3.7	5.2	-4.7	2
GI_38075015-S	-16.6	5.8	10.4	7.2	2.9	-1.1	-0.4	10.5	10.7	23.1	-6.1	-18.8	0.4	-1.6	15.1	18.8	20.2	7.3
GI_38075021-S	33.9	7.3	16.4	33	2.4	41.6	19.9	5.8	7.8	37.2	9.8	34.8	16	24.2	33.4	35	25	20.5
GI_38075027-S	15.3	7.9	2.8	-12.4	-6.4	-18	14.4	3.5	-0.8	-6	14.6	-14.7	22.1	-0.8	-8.7	-6.8	1.3	-10.9
GI_38075031-S	-11	-26.7	-33.8	-41.3	9.5	-40.1	-24.9	-35.5	-29.9	-43.8	-23	-19.1	-24.6	-9.6	-15.7	-24.6	-12.7	-18.5
GI_38075037-S	-13.7	-10.6	13.3	19.1	-3.8	17.2	1.5	-1	6.2	-2.2	-8	4.4	-15.2	7.5	-19.4	-5.1	-8.5	10.4
GI_38075039-S	8.6	4.2	-23.4	-6.5	-3	-8.6	-5.5	-23.4	-6.2	-23.9	-18.1	-7.7	-2.7	-11.8	3.3	-11.3	-7.1	-11
GI_38075045-S	-23.8	7.8	-7	-14.5	-5.6	-5.3	-13.9	-23.5	-9.5	7.6	3.2	-23.6	27.4	2.7	-0.3	18.6	6.7	11.5
GI_38075048-S	106.4	176.3	105.6	117.6	105.7	102.8	215.5	101	130.1	101.9	124.1	83	326.2	350.5	285.7	301.2	297.9	268.2
GI_38075054-S	21.5	23.2	27.4	17.9	34.7	29.2	45.3	32.7	34.3	20.8	35.9	35.3	NaN	NaN	NaN	NaN	NaN	NaN
GI_38075060-S	-1.3	-17.2	4.5	-22.7	26.3	8.2	-18.1	-11.7	0.1	-14.1	0.3	2.9	8.8	-8.7	-11.2	-2.9	-16	-9.3
GI_38075066-S	15159.5	14899.5	15383.7	15134	15730.9	14520.5	15736.8	16631.3	18958.7	18440.2	21567.9	19838.4	25727.1	26059.4	23129.2	21120	23094.7	22125.5
GI_38075068-S	12.6	10	-27.8	-4.5	-1.6	-8.5	20.9	-2.7	4.3	11.2	0.9	-20.1	17.5	-2.6	13.3	-2.3	8	3.5
GI_38075070-S	33.1	49.7	50.9	42.1	66.1	74.8	92.6	70.3	59.2	48.2	84.8	53.2	92.4	90.2	116	105.4	136.5	137.4
GI_38075074-S	-3.5	-2.3	15.2	-3.7	1.8	9.1	-11.6	3.1	4.1	-12.7	1.8	-7.6	-0.2	17.2	1.2	-3.4	0.4	19.5
GI_38075080-S	-16	-14.3	-11.8	-27.8	-13.3	-29.8	-12.8	-11.2	-34.7	-18	-24.6	-32.9	-23.4	-2.5	-8.8	-8.1	-6.2	-21.6
GI_38075082-S	3.4	14.3	14.1	3.5	-2.4	1.7	-16.7	-25.9	-12.8	-9.7	-14.8	-20.3	22.8	1.4	10.7	1.5	7.9	8.9
GI_38075092-S	-2.1	-12.9	6.4	-10.9	-7.6	3.2	-9.4	-4.1	-26.3	-12.4	-33.7	-19.4	-17.8	-7.9	-11	-8.4	-10.9	-7.5
GI_38075094-S	658.4	718.7	778.8	719	704.2	774.4	681.6	760.5	678.8	723.9	705.9	704.4	1114.9	1146.9	1019	1022.6	1060.8	1149.6
GI_38075098-S	8.1	-11.8	-7.2	4.5	-5.1	-24.4	-0.4	-2.8	7	11	-1.2	-3.6	15.8	-4.7	-7.7	-1	-4.4	-1.9
GI_38075101-S	-1.1	-7	10.8	-0.6	-5.6	8.3	2.3	-2.3	12.1	5.7	14.1	7.7	21.8	-3.3	-0.5	16.5	9.9	-3
GI_38075109-S	-29.2	-22.9	-36.6	-30.1	-12.3	-23.1	-0.1	-18.5	-27.1	-13.5	-17	-23.9	8.4	8.2	3.6	16.5	15.3	18.8
GI_38075111-S	13.2	3.1	8.9	-3.8	2.8	6	4.2	3.7	2.7	10.7	24.2	-0.5	NaN	NaN	NaN	NaN	NaN	NaN
GI_38075113-S	-8.3	2.7	4.3	-15.5	-3.3	-8.8	-1.9	-5.7	-18	-10.6	14.1	-17.5	-1.8	-16	-21.6	-12.1	-12.7	-16.3
GI_38075115-S	-27.8	-43.8	-29.3	-49.1	-32.3	-22	-34.6	-22.3	-9.2	-16.2	-19.7	-43	NaN	NaN	NaN	NaN	NaN	NaN
GI_38075117-S	9.7	29.3	43.9	3.2	33	19	18.3	29.8	16.6	20.7	12	-0.7	17.9	17.7	21.4	19.7	5	23.6
GI_38075119-S	0.4	-26.7	-31	-29.8	-13	-9.2	-13	-15	-20.2	-20.5	-26.6	-28.2	-11.2	15	-13.1	-9.4	6.5	5.9
GI_38075133-S	-13	0	-5.5	-2.4	12.7	-7.5	2.1	9.5	9.8	-14.3	3.2	9.5	14.2	11.6	12.2	3.5	-2.2	12.2
GI_38075135-S	47.4	51.2	51.2	46.3	29.2	52.2	32	67.8	35.4	23.3	26.1	45.8	55.6	56.3	65.2	45.6	47.7	63.3
GI_38075137-S	8.6	-10.8	36.8	10.2	-16.3	8.3	9.8	-1.2	3.9	35.8	8.5	0.1	6.3	12.5	4.4	28.1	31.5	44.6
GI_38075139-S	99.2	83.3	114.5	75.4	133.2	109.7	149	139	85.8	82.9	75.1	114.9	79.1	75.5	87.7	46	55.2	53
GI_38075141-S	-9.1	-17.8	-28.7	-18.3	-9.5	-25.8	3.7	-26.5	-22.5	-30.8	-24.8	-37.3	-10.3	-8.7	-10	-18.7	-14	-7.3
GI_38075147-S	1043	912.5	678.3	1008.3	851.6	729.9	1176.3	930.8	929.3	1083.6	874.8	987.7	957.6	861	773.7	880.5	826.5	854.2
GI_38075149-S	5.3	3.5	-16.6	-3.5	3.1	-16.2	21.1	-2.4	-4.1	-5.6	-6.6	1.6	10.7	24.2	22.9	18.3	6.2	13.2
GI_38075158-S	-1.5	-4.9	-15.3	13.6	-16.2	-2.4	-4.1	-7.3	15.7	-3	10.1	-7.8	6.4	-13.3	-13	-0.5	-10.5	-11.9
GI_38075160-S	64.3	60.4	58.7	58.2	52	52.4	27.1	54.6	60.1	92.2	47.5	69.1	34.4	36.4	39.5	43.5	34	57.9
GI_38075162-S	19.6	10.1	-4.2	30.2	-0.5	10.1	-2.6	-7.6	-3.9	21.7	18.6	4.5	9.7	-8.4	-6.2	1.8	-3.5	-8.3
GI_38075165-S	22.5	9.9	1.7	7.2	19.5	16.3	3.6	13.7	-5.4	4.7	11.5	13.9	-5.2	6.7	23.6	6.5	21.2	14.3
GI_38075177-S	1.4	17.7	-4.9	9.3	37.2	0.9	17.9	25.7	-8.8	6.5	20.1	10.3	21.7	32.6	33.1	12.8	21.1	24.3
GI_38075178-S	36.8	28	34.4	33.9	36.7	26.6	32	44.9	49.2	20.9	34.9	48.9	62.6	57.4	44.5	51.9	54.4	49.6
GI_38075180-S	228.4	162.5	156.3	222.1	189.2	182.2	352.8	203	214.9	158.6	221.6	191.6	162.1	201.8	195.3	163.6	144	151.1
GI_38075183-S	8.2	-27.5	-17	-21.8	-18.2	-19.7	-9.8	-22.6	-1.1	-25	-16.5	-8.6	-17.1	-10.5	-6.8	-6.5	-2.3	-10.8
GI_38075185-S	-4.7	4.4	-19.1	7.8	1	20.2	-6.4	-0.8	8.3	-4.9	10.4	-16.5	13.5	7.4	-2.2	-5.1	20.4	9.9
GI_38075191-S	14.6	31.4	9.2	25.1	18.8	10.5	23.4	29.5	5.9	12.2	13	-4.5	64.1	41.5	35.7	44.8	36.6	44.2
GI_38075195-S	-12.1	-6.2	5.4	2.1	-7.1	3.2	6.6	6.3	-7.1	9.7	-7.2	-12.2	1.6	31.7	-1.7	4.4	2.5	22.9
GI_38075197-S	-17.3	3.2	17.2	6.8	19.3	1.5	-0.9	15.4	9.1	-2.4	-9.1	5.5	1.1	15	9.4	19.7	-6.6	23.8
GI_38075206-S	-0.9	-4.7	12.9	7.1	3.8	-12.3	-11.6	8.4	-6.3	-21.3	-10.9	4.6	-10.1	-3.5	8.1	-6.3	-12.5	-2.7
GI_38075220-S	10.4	15.8	20.4	25	1.3	25	-2.2	33.6	38.6	28.8	23.2	29.3	46.2	33.1	28.7	40	31.7	53.6
GI_38075226-S	6.1	-8.4	-8.5	-2.4	1.2	16.3	14.9	-10.8	-5.3	3.7	24.3	14.8	19.4	20.8	27.8	14.6	20.2	5
GI_38075228-S	16	5.3	-17.7	13.3	13.8	-14.4	5	1.7	6.4	23.4	5.2	15.5	42.3	5.2	11.6	7.3	32.2	16.7
GI_38075235-S	-25.7	-9.1	-1.8	-17.6	-28.3	-29.3	-39.3	-14.1	-12.2	-32.7	-32.6	-8.1	-0.4	-2.5	-11.8	7.6	-11.9	-7.7
GI_38075237-S	-11.1	-7.5	1.3	-9.1	3.9	-2.7	-18.6	-10.8	-0.1	0.7	-3.6	-3.5	-8.5	-11.6	-9.9	-14	-10	-4.4
GI_38075239-S	-15.1	8.6	11.2	-26.3	-1.6	-12.7	-7.6	-1.9	-8.1	-8.6	-0.2	38.6	4.3	17.8	-3.8	4.7	21.6	12.5
GI_38075243-S	0.5	-9.5	-6.1	-18	1.2	-13.5	-6.5	11.1	-0.9	0.3	5.4	-18.7	9.6	1.9	1.8	4.6	-4.9	15.8
GI_38075252-S	0.1	1	-1	-1.9	3.5	3.1	-9.5	23.7	17.8	3.5	16.2	3.7	45.4	27.9	36.3	36.1	37.3	36.7
GI_38075254-S	102.7	115.2	115.2	99	93.8	124.8	84.3	84.3	84	104.5	64.3	61.7	81.1	102.2	85.9	75	86.8	114.4
GI_38075266-S	18.2	37.6	2.1	7.4	20.8	-13.1	12.3	28.9	29.6	16.7	8.6	23.3	-4.9	4.6	-10	8.9	18.3	19.3
GI_38075268-S	50.4	38.2	32.8	41.7	22	48.7	10.8	46.2	31.5	52.1	44.2	39	119.5	113.3	101.1	99.8	95.9	120.3
GI_38075271-S	78.3	82.7	73.8	78.9	77.8	67.2	56.8	68	70.4	87.2	55.7	87.7	103.2	83.5	97.5	125.1	112.2	113.8
GI_38075280-S	-27.3	-39.7	-28.8	-24.7	-6.9	-14	-13	-8.6	-24.8	-26.3	-21.6	-27.8	-14.7	-20.9	-8.2	-15.7	-2.7	-13.8
GI_38075282-S	30	33.5	36.8	57.7	52.5	40.9	38.7	49	32.8	32.4	31.1	22.3	27.2	45	48.3	43.3	37.3	32
GI_38075283-S	-3.5	-17.1	0.3	-0.8	-0.1	-12.2	-16.1	-2.6	-9.8	-27.1	-5.4	1.1	9.2	10.5	-10	-0.2	-5.5	7
GI_38075285-S	-4.1	0.6	9.3	0.1	-32.7	-4.6	-11.1	4.8	1.1	-23.6	7.6	-10	-0.6	16.3	3.2	9.4	-6.2	-0.5
GI_38075293-S	-2.4	-23.2	-3	-26.4	-7.8	-14.1	-18.7	-10	-3.9	-16.6	-27.4	-9.1	-18	0.4	-11.8	-10.4	-18.3	-19.2
GI_38075295-S	16.9	3.8	12.9	4	-0.3	13.9	15.2	-6.4	4.6	-4	-7.8	16.7	8.2	19.7	-2.4	0.4	7.3	-2.5
GI_38075297-S	16.2	8.7	25.6	0.7	8	21.5	28	24.7	25.5	27.2	5.1	12.3	18.5	7.3	8.9	10.1	5.4	17.3
GI_38075299-S	-12.6	-2.2	-0.6	-1.1	-12	-15.3	-11.2	-17.5	8.9	-32.7	-15.6	-4.6	-11.1	-14.9	-7.9	-8.3	11.3	-15.4
GI_38075301-S	25.1	-4.8	14.1	11.2	7.9	27.1	2.1	23.8	13	-3.8	19.3	14.9	NaN	NaN	NaN	NaN	NaN	NaN
GI_38075303-S	10.9	-6.6	-29.4	2.1	-2.9	-6.3	3.8	-17.9	-7.2	-1.1	-14	0.2	2	-3.5	7.7	-1.1	-4.9	-7.8
GI_38075305-S	-12.4	-10.2	-13.8	-17.9	-3.3	-6	-21.2	-1.8	-15.5	-19.1	-6.4	-25.1	-22.4	-16	-19.3	-13.8	-20.8	-7.3
GI_38075307-S	-3.3	20.8	3.2	31.6	19	13	11.7	1.1	6.1	9.9	10.8	3.5	-6	-5.4	9.9	3.1	-0.5	1.6
GI_38075311-S	-0.8	14.7	36.4	24.3	13.1	35.4	12.5	23.3	36.7	33	13.8	5.5	10.2	-5.6	2.7	2.3	7.3	0.3
GI_38075313-S	265	256.8	221	216.5	223.5	237.4	303.3	242.5	200.8	217.2	297.4	172.8	167.6	192.8	114.4	136.1	151.5	139.9
GI_38075315-S	6.5	-7.8	-32.3	-22.1	-23.6	-3.8	-14.6	3.6	-15.5	-28.5	2.5	-5.4	-7.7	-13.5	-5.9	-19.3	2.8	6.9
GI_38075319-S	-16.2	-7.8	4.2	8.2	-10.1	-2	-3.6	1.3	-4.6	-14.2	-20.2	-19.6	9.4	4.1	1.6	-8.6	5.7	-11.6
GI_38075321-S	16	-7.9	8.8	9.4	2.1	7.8	-4.2	7.4	-6.3	9.4	23.9	-19.5	-0.5	4.2	-2.4	-7.9	0.1	-7.7
GI_38075323-S	-10.8	-12.6	6.5	-10.4	0.4	-17.9	-1.5	-26.4	-18.1	-8.3	-12	0.6	5	-8.3	-4.3	-1.9	-11.2	9.1
GI_38075325-S	949.1	600.8	396.3	443.7	642.1	666.6	479	518.2	586.9	270.9	441.2	374.5	296.3	308.6	251.8	298	276.7	294.7
GI_38075326-S	-23.2	7.1	-0.4	-4.9	-26	-7.2	1.9	18.1	-14.5	-24.2	-6.8	22.4	-1.3	6.8	15.9	19.4	6.5	0.8
GI_38075328-S	-28.7	-22.3	-29	-0.2	-21	-32.9	-16.9	-12.7	-21.7	-30.5	-25.2	3.4	-4.1	6.9	18.2	17.3	2	-8.3
GI_38075330-S	118.4	150.9	107.2	98	22.8	68.8	5.4	52.3	135	217.2	117.4	123.5	123.5	113.5	128.3	73	90.6	75.4
GI_38075334-S	-3.2	-8.7	-25.9	-13.6	5.6	-6.7	-6.3	-6.6	-17.6	-23	-13.2	-26.6	-14.7	-19.4	-7.3	-18.4	-8.9	-19.1
GI_38075336-S	20.6	5.1	9.2	-3.2	6	-6.6	3.7	4.2	26	24.5	23.2	1.3	18.6	35.6	34.1	4	1.5	15.5
GI_38075340-S	33.8	25.6	39.3	28.2	27.1	16	14.3	21.5	15.1	23.4	27.1	56.6	45.3	43.5	54.3	43.9	38.6	50.1
GI_38075344-S	15.1	-11.1	-27.5	-9.4	4.4	-9.3	-18.4	-13.1	-12	-14.4	-8.1	-6.8	3.3	-9	4.2	-4.1	-6.2	2.2
GI_38075346-S	-9.8	6.7	21.2	-4.5	6.9	-14.9	8.7	-26.9	-21.9	-5.1	-24.3	-23.1	-4.9	4.8	9.5	-18.6	-7.5	-1.3
GI_38075348-S	18.9	21.7	8	23.6	17.5	27.4	9.2	27.3	24.5	11.1	42.6	42.4	117.2	158.1	91.4	128.4	113.5	139.2
GI_38075350-S	22.3	25.7	29.5	30.3	6.1	38.2	15.2	33	22	30.6	36	36.8	83.9	87.3	74.1	60.8	74.7	56.3
GI_38075352-S	10.1	1.5	7.5	15.1	3.5	11.6	-10.9	7.6	10.3	15.6	11.6	22.2	NaN	NaN	NaN	NaN	NaN	NaN
GI_38075354-S	29.4	35.6	32.9	10.7	21.3	-4.8	18.2	7.1	19.1	35.3	18.3	43.7	26.3	36.7	26.6	22.4	22.3	27.4
GI_38075364-S	-26.3	-22.4	-9.3	-1	-26	-15	-5.6	-15.6	-21.8	-26.2	-17.5	-15.5	-5.2	-12.4	-15.9	-12	-7.9	-3.6
GI_38075370-S	1286.2	1145.6	1323.3	1221	1135.9	1129.2	921.4	1204.5	1033.6	1060.2	1109.9	1115.2	1944	1718.6	1638.7	1866.1	1848.8	1999.3
GI_38075376-S	-2.1	3.3	22.5	17.4	15.2	3.5	-10.8	29	2.6	46.4	25.9	3.1	41.1	33.2	36.6	12.5	16	28.1
GI_38075378-S	-19.4	-38.5	2.3	-16.1	-19.1	-15.5	-27.2	-34.2	-16.7	28.3	8.3	-1.3	NaN	NaN	NaN	NaN	NaN	NaN
GI_38075382-S	37.4	37.7	27.2	8.1	5.9	20.3	28.2	56.9	20.5	11.8	31.3	18.1	42.8	71.2	49.5	71.6	58.5	74.5
GI_38075384-S	-2.7	15.8	-5	-9.8	-3.1	7.7	1.4	5.8	-5.9	-0.2	5.5	-7	8.9	-3.1	3.2	-2.4	-6.5	-2.9
GI_38075389-I	27.9	61.5	47.3	37.7	28	64.9	41.6	41.4	39.6	54.7	28.5	29.9	30.4	35.9	39.5	31.4	28.3	41.1
GI_38075391-S	-22.3	-6.4	-19.9	-20.2	-12.8	-24.6	-11.2	-20.3	-11.4	-21.4	-19.3	-26.4	9.4	-2.6	-7.6	0.7	-6.6	-3.8
GI_38075395-S	-2.2	22.1	3.8	2.7	4.2	-6.6	11.2	-22.3	-5.1	4.3	6.9	16.5	14.4	0.5	-1.6	7.2	-9.8	4.2
GI_38075399-S	33.1	11.3	10.3	22.4	21.1	3.3	25.1	-3.5	27	1.6	2.5	35.4	-7.1	-18.6	-6.8	3.8	-8.7	-1.1
GI_38075401-S	78.8	79.5	107.8	84.4	56.1	114.9	88.1	88.7	109.9	58.6	72.3	64.4	57.8	43	39.3	38.9	44.8	25.8
GI_38075402-S	-16.5	-14.6	0.1	-22.6	-19.5	-1.1	-7.1	-12.3	28.3	-11	7.4	-4.1	-1.8	-3.3	-12.8	-4.1	-11.8	-4.5
GI_38075404-S	18.9	21.8	2.3	2.1	5.9	22.1	20.7	-1.2	-0.2	18	16.3	11.4	3	11.1	11.3	4.3	8.4	-9.1
GI_38075406-S	-18.7	-32.3	-21.3	-23.4	-16.6	-36.2	-24.1	-40.1	-39.3	-8.5	-42.6	-40.4	-19.8	-11.7	-21	-18.2	-21.5	-21.6
GI_38075408-S	-11.4	-26.1	-19.9	-14.2	-28	-26	-25.4	-30.9	-31.2	-31.8	-25.9	-31.8	11	-18.6	8.5	-12.6	-11.7	5.9
GI_38075410-S	-21.3	0.4	-10.1	5.3	-5.7	-3.9	-19	-23.4	-5.4	9.3	-0.9	-7.1	20.1	-2.3	-2.5	3	-11.9	20
GI_38075412-S	-4.7	-24	-18.1	-28.3	-7.8	-8.7	3	-4.7	-10.9	1.6	-28.3	-19.2	-17.6	10.1	-8.6	-14.4	-1.3	-10.1
GI_38075414-S	-11.8	-8.9	-12.8	-27.5	-5.9	-8.8	-14.2	1.2	-13.5	-6.6	7.6	23.2	9.3	-2.3	-11.6	-8.8	-3.6	14.5
GI_38075418-S	-11.7	-1.7	20.4	6.9	-18.6	-4.3	-0.5	19.5	-13.4	-13.6	-22.5	-14.4	0.2	-19.4	-5.7	-10.4	-16.6	13.7
GI_38075420-S	8.4	27.2	2.2	23	47.9	-2.7	18.4	-3.5	13.9	3	14.6	15.2	17.5	19.9	13.6	11.5	17.5	27.4
GI_38075422-S	-5.5	-26.1	-6.2	-28.1	-19.9	-11.3	-31.5	9.8	0.8	-27	4.6	-6	11.3	3.9	11.4	3.3	-13.4	-5.8
GI_38075424-S	8.2	-16.3	-5.3	-16.4	-22.5	-11.6	-2.7	-29.6	-9.7	-4.8	14.1	-8.2	1.1	-5.2	-1.9	14.8	11.6	-18.4
GI_38075432-S	8.9	3.2	14	15.9	5.2	-0.8	7	-6.1	6.6	-1.5	1.6	18.6	-3.9	2.9	24.1	-4.8	-1.3	-5.9
GI_38075442-S	-24.9	-19.8	-13.3	-14.5	-31.5	-9.2	-15.3	-10.7	-23.3	-14.3	-21.6	-11.5	-9.2	-13.7	-12.4	-7.5	-7.7	-9.8
GI_38075444-S	26.4	46.4	47.1	36.3	29.9	38.7	51.1	36.2	41.5	37.1	-1.3	29.3	12.4	17.2	30.6	32.7	24.4	13.5
GI_38075446-S	2.8	-6.7	-12.3	6.7	2.6	-13.6	15.1	3.3	8.6	-2.2	-16.7	35.1	2.7	2.8	-11.4	3.1	-5.3	21.3
GI_38075452-S	-14.7	5.6	-5	-6.1	-2.8	-11.2	-2.3	-20.3	13	-5.7	0.1	-9.7	-8.2	-12.8	6.1	-11.1	-6.2	-19.3
GI_38075455-S	27.3	48	19.8	15	32.4	26.8	22.1	20.4	15.4	45.9	15.6	19.8	20.6	13.3	14.2	19	20.4	8.6
GI_38075461-S	0.6	-10.8	-11.9	-14.1	0.3	-5.8	-19.9	10.8	4.7	-8.4	-2.8	20.4	6	12.1	7.8	4.6	3.3	6.3
GI_38075463-S	137.2	154.3	127.1	167.3	146.5	137.1	145.6	170	98.3	144.1	144	153	293.1	325.1	298.4	270.6	280.4	260.3
GI_38075466-S	-4.3	3.2	-11.3	-23.4	-8.7	-20.4	-18.6	-10.7	-9.7	-14.5	-14.1	-6.3	-0.8	-1.1	-18.1	-19.2	1.1	-10
GI_38075472-S	-10.9	-19.2	-3.8	-9.1	-23.1	-3.6	1.4	-17.5	-8.8	-10.4	-18.7	-21	-0.4	-14.3	-9.5	-15.6	3.4	3.7
GI_38075474-S	6.6	9.5	32.7	19.8	0.1	-18.4	-9.6	12.4	19.1	1.4	12.1	21.3	-3.8	6.5	23.4	-1.3	13.1	-7.1
GI_38075489-S	85.9	77.4	58.9	90.2	69.8	54.8	77.7	57.1	63.1	82.2	43.2	67.6	36.1	26.4	32.8	40.7	41.9	25.5
GI_38075495-S	4.8	4.7	6.6	12.7	21.7	11.7	22.9	4.4	12.7	13.9	8.3	15.7	-8.2	19.1	8.7	-5.9	-5.3	1.2
GI_38075497-I	4.9	-18.8	10.6	1.5	-31	-16.2	-0.2	-15.6	-26.3	-23.8	-13.1	-12.9	2	20.6	2.7	7.6	23.8	20.8
GI_38075515-S	-18	-36.9	-2.2	-4.9	7.7	-19.2	-19.7	-13.1	-14.7	-24.9	-27	-12.5	-1.9	-5	-6.5	-9.1	-17.2	-14.8
GI_38075517-S	-7.1	-6.1	-6.3	3.9	-13.7	5	20.6	-7.1	2.1	-22.4	-12.1	-7.9	-4.5	-20.3	-0.6	-10.7	-11.9	-19.2
GI_38075520-S	-13.4	-7.3	-6	4.8	10.6	-6.3	5.7	-8	33.7	-3.1	-6.5	3.6	-3.6	7.6	10.4	1.8	16.2	-3.1
GI_38075523-S	-14.2	13.9	-3.3	0.7	-22	-9.3	4.3	-6.2	-0.8	-6.6	-3.5	-10.8	5.1	-6.1	-8.1	22.2	-8.3	5.2
GI_38075525-S	-0.3	-10.7	-32.8	-3.2	-19.5	-9.5	-23.5	-8.3	-27.8	-13.6	-23.8	-6.6	-8.6	-0.5	-15.2	-6.3	-8.2	-19.3
GI_38075530-S	2.8	0.8	-1.2	3.1	6.1	7.7	-2.4	-10.4	10	-4.2	3.1	-6.1	15.7	2.4	9.4	2	8.4	2.6
GI_38075532-S	-14.1	-11.9	-11	-27.5	-15.8	-14.1	-8.2	-5.8	-16.3	-15.6	3.8	-18	-18.8	-8.2	-18.7	-14.3	-15.1	-8.6
GI_38075534-S	-11	-31.7	-8.8	-26.8	-11.7	-21.4	-29.1	-12.6	-25.1	-15.5	-1.5	-11.1	-12.7	-17.3	-12.2	-18.7	-10.3	-11.1
GI_38075535-S	-20	-4.7	-0.8	-10.3	-14.5	-8.9	-4.3	-3	-14.7	4.1	10.5	-6.2	12	12	-1.6	-6.5	-12.7	-8
GI_38075541-S	-7.6	-12.2	-6.6	-29.7	-8.9	-8.2	-31	-17.4	-3	-20	-9	-29.6	-9.8	2.3	3.7	-11.7	-9.4	-4.7
GI_38075546-S	10.2	-6.4	2.2	-8.3	4.1	7.5	1.8	8.4	-7.7	-2	18.4	-3.3	-3.5	-21.6	-2.9	0.2	-2.7	-1.9
GI_38075548-S	234.7	238.4	270.9	267.2	275.3	290.9	165.8	307.8	266.9	271.6	265.3	223.3	324.5	261.4	263.3	318.5	327.2	294.9
GI_38075550-S	332.1	279.5	254.3	332.5	230.7	274.3	230.5	293.9	181.4	234	230.2	230.2	96.3	106.8	113.2	95.9	105.3	109.9
GI_38075552-S	-0.9	-12.1	16.6	16.9	39.6	5.4	39.7	33.7	10.2	4.9	75.4	-1.3	-0.6	21.2	22.6	-8	5.8	9.1
GI_38075558-S	48.9	18.4	10.5	31	29.3	39.8	25.9	38.3	13.5	10.2	19.6	15.7	8.5	44.3	31.3	33.5	29.6	31.9
[truncated: 45,430 more rows]

## Sheet: up in Balbc&B6
TargetID	Symbol	ACC#	BALBC_F1	BALBC_F2	BALBC_F3	BALBC_F4	DBA1_F1	DBA1_F2	DBA1_F3	DBA1_F4	129sv_F1	129sv_F2	129sv_F3	129sv_F4	NZW_F1	NZW_F2	NZW_F3	B6_F1	B6_F2	B6_F3
ri|A530033P13|PX00140N10|AK040881|2763-S	Oxr1	AK040881	510.2	452.4	431.3	514.8	96.8	96.9	91.2	108.4	69.9	98.5	60.2	85.7	156.8	85	139.6	533.8	542.2	469.3
scl0014863.1_0-S	Gstm2	NM_008183.2	1474.9	1699.3	1322.5	1500.5	547.5	424.7	627.1	589.3	714.4	705.6	678.2	844.8	NaN	NaN	NaN	NaN	NaN	NaN
scl014863.1_325-S	Gstm2	NM_008183.2	5138.5	5265.6	5381	5394.3	2196.4	2173.4	2543.6	2310.1	3433.6	3257.3	2647.6	3531.7	2503.5	2536.6	2464.4	4235.8	4011.9	3775.4
GI_31982315-S	Gstm2	NM_008183.2	1889.6	1944.6	1784.6	1820.8	621.9	618	723.9	693.3	807	788.6	661.3	878.2	828.3	809.2	785.5	1152.3	1240.8	1101.4
scl017748.3_145-S	Mt1	NM_013602.2	29629.6	21448.1	22533.6	30783.3	12762.4	18823.9	23337.5	13061.8	13929.4	9879.1	21243.2	15279.8	17878.4	19923.4	20168.8	27871.6	27460.1	25927.7
scl40204.6.1_30-S	Atox1	NM_009720.2	1834.2	2094.3	1895.1	1969.9	1800.7	1761.4	1498.9	1793.3	1738.7	1295.4	1633.2	1728.3	2610.4	3058.6	3163.6	5134.5	4698.1	5373
scl33493.3.1_90-S	Mt2	NM_008630.1	2072.7	1123.6	810	2076.6	317.2	868.2	1092.7	309.5	622.5	311.6	977.2	537.2	258.8	298.2	281.6	586.8	449.1	408
scl29411.4.6_15-S	Mgst1	NM_019946.3	3189.3	3009	2233.8	3390.1	2813.3	2560.8	3641.3	2728.6	14.2	5.7	-23.2	1.6	35.4	34.2	60.1	2310.1	2415.3	2155.1

## Sheet: down in BALBC&B6
TargetID	Symbol	ACC#	BALBC_F1	BALBC_F2	BALBC_F3	BALBC_F4	DBA1_F1	DBA1_F2	DBA1_F3	DBA1_F4	129sv_F1	129sv_F2	129sv_F3	129sv_F4	NZW_F1	NZW_F2	NZW_F3	B6_F1	B6_F2	B6_F3
scl32695.9.13_0-S	Nosip	NM_025533.1	140.4	125.6	91.4	120.5	158.5	108.8	233.4	149.7	289.9	305.4	321.7	260.8	618.7	616.8	582.1	258.1	265.1	269.3
scl00064.1_2-S	Nosip	NM_025533.1	299.8	260.9	221	322.4	355.7	308.5	399	300.8	621.3	511.4	566.8	505.1	627.1	562.5	596.3	307.4	293.3	282.6
scl23969.12.1_3-S	Cyp4b1	NM_007823.1	5880.4	5580.3	4305.6	6109.3	6734.4	6201.4	6966.4	6131.1	8622.5	9693	8458.6	8833.8	9647.6	10738.5	10695.8	5593.3	6724	6170.1
scl011668.12_94-S	Aldh1a1	NM_013467	268.9	229.3	227	201.8	1455.2	1368.8	729.8	1221.2	899.4	1006.4	786.9	724.1	418	521.9	338.3	165.4	142.5	144.5
scl16033.10.1_256-S	Fmo4	NM_144878.1	-8.4	4.8	7.9	15.8	34.6	13.9	39.9	67.7	331.5	344.8	393.9	376.8	269.9	271.4	263.8	169.3	184.8	180.6
scl39999.14.1_8-S	Alox12	NM_007440.2	113.3	184.6	171.6	181.1	1099.9	764.7	826.2	1140.5	210.3	301.2	192.3	279.6	373.6	332.5	308.8	220.2	186.3	218
scl27823.3_67-S	Sod3	NM_011435.2	341.5	382.8	401.7	342.8	479.5	585.1	518.7	505.9	435.1	327.9	433.4	404	812.3	614.1	732.2	402.8	438	524.3
scl0001737.1_18-S		AK002608.1	351.1	404.2	374.5	388.7	1004	836.3	610.8	1050.1	465.5	527.9	332.6	452.4	874.5	751.4	848.2	641.4	713.8	721.5
scl0013121.2_8-S	Cyp51	NM_020010.1	431.2	584.2	457.5	439.8	906.5	804	665.6	867.7	585.8	673.3	267.8	564.9	1110.6	879.7	1135.2	410.5	504.9	560.6
