# Supplementary material for: Glutathione S-transferase Mu 2-transduced mesenchymal stem cells ameliorated anti-glomerular basement membrane antibody-induced glomerulonephritis by inhibiting oxidation and inflammation
Source: Stem Cell Res Ther. 2014 Jan 30;5(1):19. doi: 10.1186/scrt408 (PMC4055015; doi:10.1186/scrt408)
Supplement: Additional file 3: Table S2 — The mRNA expression level of 15 oxidation-related genes in kidneys of five strains of mice after anti-glomerular basement membrane antibody-induced glomerulonephritis (anti-GBM) challenge. [file scrt408-S3.xlsx]

## Sheet: Signal intensity
Name	Oxr1	Gstm2	Mt1	Atox1	Mt2	Mgst1	Nosip	Nosip	Cyp4b1	Aldh1a1	Fmo4	Alox12	Sod3	Haao	Cyp51
B6_F1	533.8	2287.67	27871.6	5134.5	868.2	2560.8	258.1	307.4	5593.3	165.4	169.3	220.2	402.8	641.4	410.5
B6_F2	542.2	2317.33	27460.1	4698.1	810	3641.3	265.1	293.3	6724	142.5	184.8	186.3	438	713.8	504.9
B6_F3	469.3	2066.43	25927.7	5373	977.2	2728.6	269.3	282.6	6170.1	144.5	180.6	218	524.3	721.5	560.6
BALBC_F1	510.2	2834.33	29629.6	2610.4	2072.7	3189.3	140.4	299.8	5880.4	268.9	8.4	113.3	341.5	351.1	431.2
BALBC_F2	452.4	2969.83	21448.1	2094.3	1123.6	3009	125.6	260.9	5580.3	229.3	4.8	184.6	382.8	404.2	584.2
BALBC_F3	431.3	2829.37	22533.6	3058.6	1092.7	2233.8	91.4	221	4305.6	227	7.9	171.6	401.7	374.5	457.5
BALBC_F4	514.8	2905.2	30783.3	3163.6	2076.6	3390.1	120.5	322.4	6109.3	201.8	15.8	181.1	342.8	388.7	439.8
DBA1_F1	96.8	1121.93	12762.4	1800.7	317.2	2813.3	158.5	355.7	6734.4	1455.2	34.6	1099.9	479.5	1004	906.5
DBA1_F2	96.9	1072.03	18823.9	1761.4	586.8	2310.1	108.8	308.5	6201.4	1368.8	13.9	764.7	585.1	836.3	804
DBA1_F3	91.2	1298.2	13337.5	1498.9	449.1	2415.3	233.4	399	6966.4	729.8	39.9	826.2	518.7	610.8	665.6
DBA1_F4	108.4	1197.57	13061.8	1793.3	309.5	2155.1	149.7	300.8	6131.1	1221.2	67.7	1140.5	505.9	1050.1	867.7
129sv_F1	69.9	1651.67	13929.4	1738.7	622.5	14.2	289.9	621.3	8622.5	899.4	331.5	210.3	435.1	465.5	585.8
129sv_F2	98.5	1583.83	9879.1	1295.4	311.6	5.7	305.4	511.4	9693	1006.4	344.8	301.2	327.9	527.9	673.3
129sv_F3	60.2	1329.03	19243.2	1633.2	408	23.2	321.7	566.8	8458.6	786.9	393.9	192.3	433.4	332.6	267.8
129sv_F4	85.7	1584.9	15279.8	1728.3	537.2	1.6	260.8	505.1	8833.8	724.1	376.8	279.6	404	452.4	564.9
NZW_F1	156.8	1307.03	17878.4	1834.2	258.8	35.4	618.7	627.1	9647.6	418	269.9	373.6	812.3	874.5	1110.6
NZW_F2	85	1353.4	19923.4	1895.1	298.2	34.2	616.8	562.5	10738.5	521.9	271.4	332.5	614.1	751.4	879.7
NZW_F3	139.6	1318.5	20168.8	1969.9	281.6	60.1	582.1	596.3	10695.8	338.3	263.8	308.8	732.2	848.2	1135.2

## Sheet: RQ
Name	Oxr1	Gstm2	Mt1	Atox1	Mt2	Mgst1	Nosip	Nosip	Cyp4b1	Aldh1a1	Fmo4	Alox12	Sod3	Haao	Cyp51
B6_F1	8.86711	1.76218	2.82127	3.96364	3.35471	1600.5	2.82385	1.39095	1.29908	1.1607	35.2708	1.94351	1.22842	1.92844	1.53286
B6_F2	9.00664	1.78504	2.77962	3.62676	3.12983	2275.81	2.90044	1.32715	1.56169	1	38.5	1.64431	1.33577	2.14612	1.88536
B6_F3	7.79568	1.59177	2.6245	4.14775	3.77589	1705.37	2.94639	1.27873	1.43304	1.01404	37.625	1.9241	1.59896	2.16927	2.09335
BALBC_F1	8.47508	2.18328	2.99922	2.01513	8.00889	1993.31	1.53611	1.35656	1.36576	1.88702	1.75	1	1.04148	1.05562	1.61016
BALBC_F2	7.51495	2.28765	2.17106	1.61672	4.34158	1880.62	1.37418	1.18054	1.29606	1.60912	1	1.6293	1.16743	1.21527	2.18148
BALBC_F3	7.16445	2.17945	2.28094	2.36112	4.22218	1396.12	1	1	1	1.59298	1.64583	1.51456	1.22507	1.12598	1.70836
BALBC_F4	8.5515	2.23787	3.116	2.44218	8.02396	2118.81	1.31838	1.45882	1.41892	1.41614	3.29167	1.59841	1.04544	1.16867	1.64227
DBA1_F1	1.60797	0.864222	1.29186	1.39007	1.22566	1758.31	1.73414	1.6095	1.5641	10.2119	7.20833	9.70786	1.46234	3.01864	3.38499
DBA1_F2	1.60963	0.825784	1.90543	1.35973	2.26739	1443.81	1.19037	1.39593	1.44031	9.60561	2.89583	6.74934	1.78439	2.51443	3.00224
DBA1_F3	1.51495	1	1.35007	1.15709	1.73532	1509.56	2.55361	1.80543	1.61799	5.1214	8.3125	7.29214	1.58188	1.83644	2.48544
DBA1_F4	1.80066	0.922482	1.32216	1.38436	1.1959	1346.94	1.63786	1.36109	1.42398	8.56982	14.1042	10.0662	1.54285	3.15725	3.2401
129sv_F1	1.16113	1.27227	1.40999	1.34221	2.40533	8.875	3.17177	2.81131	2.00262	6.31158	69.0625	1.85613	1.32693	1.39958	2.18745
129sv_F2	1.63621	1.22002	1	1	1.20402	3.5625	3.34136	2.31403	2.25125	7.06246	71.8333	2.65843	1	1.58719	2.51419
129sv_F3	1	1.02375	1.94787	1.26077	1.57651	14.5	3.51969	2.56471	1.96456	5.52211	82.0625	1.69726	1.32174	1	1
129sv_F4	1.42359	1.22084	1.54668	1.33418	2.07573	1	2.85339	2.28552	2.0517	5.0814	78.5	2.46778	1.23208	1.36019	2.10941
NZW_F1	2.60465	1.0068	1.80972	1.41593	1	22.125	6.76915	2.83756	2.24071	2.93333	56.2292	3.29744	2.47728	2.62928	4.14712
NZW_F2	1.41196	1.04252	2.01672	1.46295	1.15224	21.375	6.74836	2.54525	2.49408	3.66246	56.5417	2.93469	1.87283	2.25917	3.28491
NZW_F3	2.31894	1.01564	2.04156	1.52069	1.0881	37.5625	6.36871	2.69819	2.48416	2.37404	54.9583	2.72551	2.233	2.55021	4.23898
